# Supplementary material for: Addressing imbalanced data classification with Cluster-Based Reduced Noise SMOTE
Source: PLoS One. 2025 Feb 10;20(2):e0317396. doi: 10.1371/journal.pone.0317396 (PMC11809912; doi:10.1371/journal.pone.0317396)
Supplement: S1 Datasets — (ZIP) [file pone.0317396.s001.zip]

Archive with 8 entries (5 files):
- details of manuscript/
- details of manuscript/code/
- details of manuscript/code/code.ipynb
- details of manuscript/dataset/
- details of manuscript/dataset/blood.csv
- details of manuscript/dataset/Indian Liver Patient Dataset (ILPD)(2)(2).csv
- details of manuscript/dataset/Maternal Health Risk Data Set.csv
- details of manuscript/dataset/qsar-biodeg_csv(1).csv
