# Supplementary material for: Addressing imbalanced data classification with Cluster-Based Reduced Noise SMOTE
Source: PLoS One. 2025 Feb 10;20(2):e0317396. doi: 10.1371/journal.pone.0317396 (PMC11809912; doi:10.1371/journal.pone.0317396)
Supplement: S1 Datasets — (ZIP) [file pone.0317396.s001.zip › details of manuscript/code/code.ipynb]

# %% [markdown]
# Libraries

# %% [code]
import numpy as np
import pandas as pd
from sklearn import svm
from scipy.io import arff
import matplotlib.pyplot as plt
from xgboost import XGBClassifier
from sklearn.cluster import DBSCAN
from ucimlrepo import fetch_ucirepo 
from imblearn.over_sampling import SMOTE
from sklearn.naive_bayes import GaussianNB
from sklearn.metrics import cohen_kappa_score
from sklearn.metrics import matthews_corrcoef
from sklearn.neighbors import NearestNeighbors
from sklearn.preprocessing import MinMaxScaler
from sklearn.model_selection import GridSearchCV
from sklearn.preprocessing import StandardScaler
from sklearn.tree import DecisionTreeClassifier
from sklearn.datasets import make_classification
from sklearn.neighbors import KNeighborsClassifier
from sklearn.model_selection import StratifiedKFold
from sklearn.ensemble import RandomForestClassifier
from sklearn.ensemble import AdaBoostClassifier
from sklearn.model_selection import StratifiedKFold
from sklearn.ensemble import GradientBoostingClassifier
from sklearn.model_selection import KFold, cross_val_score, train_test_split
from sklearn.metrics import silhouette_score, accuracy_score, precision_score, recall_score,confusion_matrix,f1_score
from sklearn.preprocessing import MinMaxScaler
from sklearn.model_selection import GridSearchCV
from sklearn.model_selection import KFold, cross_val_score, train_test_split
from sklearn.metrics import silhouette_score, accuracy_score, precision_score, recall_score,confusion_matrix,f1_score

# %% [markdown]
# dataset

# %% [code]

data = pd.read_csv('qsar-biodeg_csv.csv')
data


# data = pd.read_csv('Indian Liver Patient Dataset (ILPD)(2).csv', header=None)
# data.columns = ['age','gender','TB','DB','ALKPOS','SGPT','Sgot','TP','ALB','A/G','Class']
# data
# gender_dict = {'Male': 0, 'Female': 1}
# data['gender'] = data['gender'].map(gender_dict)
# data_ = pd.DataFrame({'A': [1, 2, np.nan, np.inf], 'B': [4, 5, 6, 7]})
# data.replace([np.nan, np.inf], 0, inplace=True)
# print(data)


# data = pd.read_csv('blood.csv')
# print(data.shape)
# data# data = pd.read_csv('blood.csv')
# print(data.shape)
# data


# data = pd.read_csv('Maternal Health Risk Data Set.csv')
# data.rename(columns={'RiskLevel': 'Class'}, inplace=True)
# data['Class'] = data['Class'].map({'low risk': 0, 'mid risk': 1,'high risk': 2})
# data


# %% [markdown]
# Scaling 

# %% [code]
scaler = StandardScaler()
X = data.drop('Class', axis=1)
y = data['Class']
X_scaled = scaler.fit_transform(X)
data_scaled = pd.DataFrame(X_scaled, columns=X.columns)
data_scaled['Class'] = y
data_scaled

# %% [code]
X = data_scaled.iloc[:, :-1]
y = data_scaled.iloc[:, -1]
p=y.value_counts()
print(p)
classes=y.unique()
list_class=classes.tolist()
print(list_class)
largest_number_index = y.value_counts().idxmax()
print(largest_number_index)
h=lower_namber_index= p.drop(p.idxmax())
f = h.index.tolist()
print(f)

# %% [markdown]
# K-distance graph

# %% [code]
import matplotlib.pyplot as plt
from sklearn.neighbors import NearestNeighbors

# Calculate the Kth nearest neighbors
k =5  # Choose the desired value of K
neighbors = NearestNeighbors(n_neighbors=k)
neighbors.fit(X)
distances, indices = neighbors.kneighbors(X)

# Sort the distances in ascending order
k_distances = np.sort(distances[:, -1])
# Plot the K distance graph

plt.plot(range(len(k_distances)), k_distances)
plt.xlabel('Samples')
plt.ylabel('Distance to Kth nearest neighbor')
plt.title('K distance graph')
plt.show()


# %% [code]
random_state=42
k_neighbors_smote=5
min_samples=5

# %% [markdown]
# classifier

# %% [code]
classifiers=[svm.SVC(),AdaBoostClassifier(random_state=random_state), RandomForestClassifier(random_state=random_state)]

# %% [code]
k = 10
kf = KFold(n_splits=k, shuffle=True, random_state=random_state)
skf = StratifiedKFold(n_splits=k, shuffle=True, random_state=random_state)

for classifiers in classifiers:
    kappa_scores_orginal = []
    mcc_scores_orginal = []
    f1_scores_orginal = []
    precision_scores_orginal = []
    recall_scores_orginal = []

    kappa_scores_smote =[]
    mcc_scores_smote = []
    f1_scores_smote = []
    precision_scores_smote = []
    recall_scores_smote = []

    kappa_scores_RN_smote=[]
    mcc_scores_RN_smote=[]
    f1_scores_RN_smote=[]
    precision_scores_RN_smote=[]
    recall_scores_RN_smote=[]

    kappa=[]
    mcc=[]
    f1=[]
    precision=[]
    recall=[]

    for fold, (train_index, test_index) in enumerate(skf.split(X, y), 1):
        X_train, X_test = X.iloc[train_index], X.iloc[test_index]
        y_train, y_test = y.iloc[train_index], y.iloc[test_index]
        print("#")
        print("Fold:", fold) 
        print("#")
        classifiers.fit(X_train, y_train)
        y_pred_orginal  = classifiers.predict(X_test)
        kappa_orginal = cohen_kappa_score(y_test, y_pred_orginal)
        mcc_orginal = matthews_corrcoef(y_test, y_pred_orginal)
        f1_orginal = f1_score(y_test, y_pred_orginal, average='weighted')
        precision_orginal = precision_score(y_test, y_pred_orginal, average='weighted')
        recall_orginal = recall_score(y_test, y_pred_orginal, average='weighted')
    #append orginal data
        kappa_scores_orginal.append(kappa_orginal)
        mcc_scores_orginal.append(mcc_orginal)
        f1_scores_orginal.append(f1_orginal)
        precision_scores_orginal.append(precision_orginal)
        recall_scores_orginal.append(recall_orginal)

        smote = SMOTE(k_neighbors=k_neighbors_smote,random_state=random_state, sampling_strategy='auto')
        X_resampled, y_resampled = smote.fit_resample(X_train, y_train)

        classifiers.fit(X_resampled, y_resampled)
        y_pred_smote  = classifiers.predict(X_test)

        kappa_smote = cohen_kappa_score(y_test, y_pred_smote)
        mcc_smote = matthews_corrcoef(y_test, y_pred_smote)
        f1_smote = f1_score(y_test, y_pred_smote,average='weighted')
        precision_smote = precision_score(y_test, y_pred_smote, average='weighted')
        recall_smote = recall_score(y_test, y_pred_smote,average='weighted')
    #     append smote
        kappa_scores_smote.append(kappa_smote)
        mcc_scores_smote.append(mcc_smote)
        f1_scores_smote.append(f1_smote)
        precision_scores_smote.append(precision_smote)
        recall_scores_smote.append(recall_smote)

        X_train = pd.DataFrame(X_train)
        y_train = pd.DataFrame(y_train)
        Data_train = pd.concat([X_train, y_train], axis=1)
        Data_train
        temp_eps = []
        temp_kappa= []
        temp_MCC= []
        temp_F1= []
        temp_Precision= []
        temp_Recall= []


        for eps in range(30,80,2):
            eps=eps/10
            combined_data2_list = []

            for class_label in list_class:
                if class_label != largest_number_index:
                    class_samples = X_resampled[y_resampled == class_label]
                    class_labels = y_resampled[y_resampled == class_label]

                    dbscan = DBSCAN(eps=eps, min_samples=min_samples)
                    dbscan.fit(class_samples)
                    labels = dbscan.labels_
                    n_clusters = len(set(labels)) - (1 if -1 in labels else 0)
                    n_noise = list(labels).count(-1)
                    cluster_sizes = np.zeros(n_clusters, dtype=int)
                    for i in range(n_clusters):
                        cluster_sizes[i] = len(class_samples[labels == i])
                    if n_clusters !=1:
                        break
                    print(labels)
                    print("Number of noise points:", n_noise)
                    print("Number of clusters:", n_clusters)
                    print("Number of data points in each cluster:", cluster_sizes)
                    print("cluster_sizessum:",cluster_sizes.sum())
                    print("eps:",eps)
                    temp_eps.append(eps)
                    data_indexes = []
                    for i, label in enumerate(labels):
                        if label != -1:
                            data_indexes.append(i)
                    combined_data2=class_samples.iloc[data_indexes]
                    combined_data2["Class"]=class_labels
                    combined_data2
                    combined_data2_list.append(combined_data2)
                    classes_to_remove= f
                    mask = ~Data_train['Class'].isin(classes_to_remove)
                    Data_train_filtered = Data_train[mask]
                    Data_train_filtered

                    Total_combined_data_without = pd.concat(combined_data2_list  + [Data_train_filtered])
                    X2 = Total_combined_data_without.iloc[:, :-1]
                    y2 = Total_combined_data_without.iloc[:, -1]
                    y2.value_counts()

                    smotea = SMOTE(k_neighbors=k_neighbors_smote,random_state=random_state, sampling_strategy='auto')
                    X_resampled2, y_resampled2 = smotea.fit_resample(X2,y2)

                    classifiers.fit(X_resampled2, y_resampled2)
                    y_pred4 = classifiers.predict(X_test)

                    Kappa_RN_smote = cohen_kappa_score(y_test, y_pred4)
                    MCC_RN_smote = matthews_corrcoef(y_test, y_pred4)
                    F1_RN_smote = f1_score(y_test, y_pred4,average='weighted')
                    Precision_RN_smote = precision_score(y_test, y_pred4, average='weighted')
                    Recall_RN_smote = recall_score(y_test, y_pred4,average='weighted')

                    kappa.append((Kappa_RN_smote,eps, fold))
                    mcc.append((MCC_RN_smote,eps, fold))
                    f1.append((F1_RN_smote,eps, fold))
                    precision.append((Precision_RN_smote,eps, fold)) 
                    recall.append((Recall_RN_smote,eps,fold))

                    temp_kappa.append(Kappa_RN_smote)
                    temp_MCC.append(MCC_RN_smote)
                    temp_F1.append(F1_RN_smote)
                    temp_Precision.append(Precision_RN_smote)
                    temp_Recall.append(Recall_RN_smote)

                    print("Kappa_RN_SMOTE:", Kappa_RN_smote)
                    print("MCC_RN_SMOTE:", MCC_RN_smote)
                    print("F1_RN_SMOTE:", F1_RN_smote)
                    print("Precision_RN_SMOTE:", Precision_RN_smote)
                    print("Recall_RN_SMOTE:", Recall_RN_smote)

        
        plt.plot(temp_eps, temp_kappa, color='red', label='Kappa Scores')
        plt.plot(temp_eps, temp_MCC, color='blue', label='MCC Scores')
        plt.plot(temp_eps, temp_F1, color='green', label='F1 Scores')
        plt.plot(temp_eps, temp_Precision, color='orange', label='Precision Scores')
        plt.plot(temp_eps, temp_Recall, color='purple', label='Recall Scores')

        plt.xlabel('Epsilon')
        plt.ylabel('Scores')
        plt.legend()

        plt.show()

    ps=pd.DataFrame(kappa,columns=["kappa_scors","eps","fold"])
#     print(ps)
    max_kappa_per_fold=ps.loc[ps.groupby('fold')['kappa_scors'].idxmax()]
#     print(max_kappa_per_fold)
    kappa_scores = max_kappa_per_fold["kappa_scors"]
    kappa_scores.tolist()
    kappa_scores_RN_smote.append(kappa_scores.tolist())

    ps=pd.DataFrame(mcc,columns=["mcc_scors","eps","fold"])
#     print(ps)
    max_mcc_per_fold=ps.loc[ps.groupby('fold')['mcc_scors'].idxmax()]
#     print(max_mcc_per_fold)
    mcc_scores = max_mcc_per_fold["mcc_scors"]
    mcc_scores.tolist()
    mcc_scores_RN_smote.append(mcc_scores.tolist())

    ps=pd.DataFrame(f1,columns=["f1_scors","eps","fold"])
#     print(ps)
    max_f1_per_fold=ps.loc[ps.groupby('fold')['f1_scors'].idxmax()]
#     print(max_f1_per_fold)
    f1_scores = max_f1_per_fold["f1_scors"]
    f1_scores.tolist()
    f1_scores_RN_smote.append(f1_scores.tolist())


    ps=pd.DataFrame(precision,columns=["precision_scors","eps","fold"])
#     print(ps)
    max_precision_per_fold=ps.loc[ps.groupby('fold')['precision_scors'].idxmax()]
#     print(max_precision_per_fold)
    precision_scores = max_precision_per_fold["precision_scors"]
    precision_scores.tolist()
    precision_scores_RN_smote.append(precision_scores.tolist())
    
    ps=pd.DataFrame(recall,columns=["recall_scors","eps","fold"])
#     print(ps)
    max_recall_per_fold=ps.loc[ps.groupby('fold')['recall_scors'].idxmax()]
#     print(max_recall_per_fold)
    recall_scores = max_recall_per_fold["recall_scors"]
    recall_scores.tolist()
    recall_scores_RN_smote.append(recall_scores.tolist())

    kappa_data = pd.DataFrame(kappa, columns=["kappa_scores", "eps", "fold"])
    mcc_data = pd.DataFrame(mcc, columns=["mcc_scores", "eps", "fold"])
    f1_data = pd.DataFrame(f1, columns=["f1_scores", "eps", "fold"])
    precision_data=pd.DataFrame(precision, columns=["precision_scores", "eps", "fold"])
    recall_data=pd.DataFrame(recall, columns=["recall_scores", "eps", "fold"])
    ps = pd.concat([kappa_data, mcc_data, f1_data,precision_data,recall_data], axis=1)

    max_scores = pd.concat([max_kappa_per_fold, max_mcc_per_fold, max_f1_per_fold, max_precision_per_fold, max_recall_per_fold], axis=1)
    print(max_scores)

    mean_kappa_orginal = np.mean(kappa_scores_orginal)
    mean_mcc_orginal = np.mean(mcc_scores_orginal)
    mean_f1_orginal = np.mean(f1_scores_orginal)
    mean_precision_orginal = np.mean(precision_scores_orginal)
    mean_recall_orginal = np.mean(recall_scores_orginal)

    mean_kappa_smote = np.mean(kappa_scores_smote)
    mean_mcc_smote = np.mean(mcc_scores_smote)
    mean_f1_smote= np.mean(f1_scores_smote)
    mean_precision_smote = np.mean(precision_scores_smote)
    mean_recall_smote = np.mean(recall_scores_smote)

    mean_kappa_RN_smote = np.mean(kappa_scores_RN_smote)
    mean_mcc_RN_smote = np.mean(mcc_scores_RN_smote)
    mean_f1_RN_smote= np.mean(f1_scores_RN_smote)
    mean_precision_RN_smote = np.mean(precision_scores_RN_smote)
    mean_recall_RN_smote = np.mean(recall_scores_RN_smote)

    print(classifiers)

    print("Mean Kappa score_orginal:",  mean_kappa_orginal)
    print("Mean MCC_orginal:", mean_mcc_orginal)
    print("Mean F1-score_orginal:", mean_f1_orginal)
    print("Mean Precision_orginal:", mean_precision_orginal)
    print("Mean Recall_orginal:", mean_recall_orginal)

    print("$$$$$$$$$$$$$$$$$$$$$$$$$$$$$$$$$$$$")

    print("Mean Kappa score_smote:", mean_kappa_smote)
    print("Mean MCC_smote:", mean_mcc_smote)
    print("Mean F1-score_smote:", mean_f1_smote)
    print("Mean Precision_smote:", mean_precision_smote)
    print("Mean Recall_smote:", mean_recall_smote)

    print("$$$$$$$$$$$$$$$$$$$$$$$$$$$$$$$$$$$$")

    print("Mean Kappa score_RN_smote:", mean_kappa_RN_smote)
    print("Mean MCC_RN_smote:", mean_mcc_RN_smote)
    print("Mean F1-score_RN_smote:", mean_f1_RN_smote)
    print("Mean Precision_RN_smote:", mean_precision_RN_smote)
    print("Mean Recall_RN_smote:", mean_recall_RN_smote)


# %% [code]


# %% [code]
