# Supplementary material for: Addressing imbalanced data classification with Cluster-Based Reduced Noise SMOTE
Source: PLoS One. 2025 Feb 10;20(2):e0317396. doi: 10.1371/journal.pone.0317396 (PMC11809912; doi:10.1371/journal.pone.0317396)
Supplement: S1 Datasets — (ZIP) [file pone.0317396.s001.zip › details of manuscript/dataset/qsar-biodeg_csv(1).csv]

V1	V2	V3	V4	V5	V6	V7	V8	V9	V10	V11	V12	V13	V14	V15	V16	V17	V18	V19	V20	V21	V22	V23	V24	V25	V26	V27	V28	V29	V30	V31	V32	V33	V34	V35	V36	V37	V38	V39	V40	V41	Class
3.919	2.6909	0	0	0	0	0	31.4	2	0	0	0	3.106	2.55	9.002	0	0.96	1.142	0	0	0	1.201	0	0	0	0	1.932	0.011	0	0	4.489	0	0	0	0	2.949	1.591	0	7.253	0	0	2
4.17	2.1144	0	0	0	0	0	30.8	1	1	0	0	2.461	1.393	8.723	1	0.989	1.144	0	0	0	1.104	1	0	0	0	2.214	-0.204	0	0	1.542	0	0	0	0	3.315	1.967	0	7.257	0	0	2
3.932	3.2512	0	0	0	0	0	26.7	2	4	0	0	3.279	2.585	9.11	0	1.009	1.152	0	0	0	1.092	0	0	0	0	1.942	-0.008	0	0	4.891	0	0	0	1	3.076	2.417	0	7.601	0	0	2
3	2.7098	0	0	0	0	0	20	0	2	0	0	2.1	0.918	6.594	0	1.108	1.167	0	0	0	1.024	0	0	0	0	1.414	1.073	0	8.361	1.333	0	0	0	1	3.046	5	0	6.69	0	0	2
4.236	3.3944	0	0	0	0	0	29.4	2	4	0	-0.271	3.449	2.753	9.528	2	1.004	1.147	0	0	0	1.137	0	0	0	0	1.985	-0.002	0	10.348	5.588	0	0	0	0	3.351	2.405	0	8.003	0	0	2
4.236	3.4286	0	0	0	0	0	28.6	2	4	0	-0.275	3.313	2.522	9.383	1	1.014	1.149	0	0	0	1.119	0	0	0	0	1.98	-0.008	0	10.276	4.746	0	0	0	0	3.351	2.556	0	7.904	0	0	2
5	5.0476	1	0	0	0	0	11.1	0	3	0	0	2.872	0.722	9.657	0	1.092	1.153	0	0	0	1.125	0	0	0	0	2	0.446	0	18.375	0.8	0	0	0	1	4.712	4.583	0	9.303	0	0	2
4.525	3.8301	0	0	0	0	0	31.6	3	2	0	-0.039	3.418	2.468	9.786	5	0.98	1.142	0	0	0	1.179	0	0	0	0	2.119	-0.002	0	11.115	3.889	0	0	0	0	3.379	2.143	0	7.95	0	0	2
4.596	3.0777	0	0	0	0	2	44.4	2	0	0	0	2.97	0.875	9.54	0	0.968	1.115	0	0	0	1.328	1	0	0	0	2.175	0.041	0	0	1.069	0	0	0	0	3.626	1.917	0	7.939	0	0	2
5.04	3.6112	0	0	1	0	2	41.2	0	4	3	-1.29	3.483	1.258	10.159	8	1.069	1.127	0	1	0	1.199	1	0	0	0	2.323	0.005	0	30.959	1.711	0	1	2	1	3.888	3.5	1	8.706	0	0	2
4.91	2.7414	0	0	0	0	2	52.9	0	2	0	-0.302	3.364	0.629	10.06	5	1.018	1.098	0	0	0	1.279	3	0	0	0	2.333	0.004	0	10.717	1.207	0	1	0	0	3.767	2.5	0	8.427	0	0	2
3.618	2.1906	0	0	0	0	0	29.4	2	0	0	0	2.333	1.522	7.853	0	0.959	1.147	0	0	0	1.178	0	0	0	0	1.732	0.294	0	0	2.094	0	0	0	0	2.794	1.7	0	6.333	0	0	2
4.214	2.6272	0	0	0	0	0	30	3	0	0	0	2.523	1.459	8.755	0	0.959	1.145	0	0	0	1.213	0	0	0	0	1.902	-0.181	0	0	2.052	0	0	0	0	2.998	1.722	0	6.77	0	0	2
3.732	2.3391	0	0	0	0	0	30	2	0	0	0	2.511	1.585	8.16	0	0.959	1.145	0	0	0	1.196	0	0	0	0	1.802	-0.181	0	0	2.488	0	0	0	0	2.846	1.667	0	6.557	0	0	2
3.879	2.5951	0	0	0	0	0	31	2	0	0	0	2.908	2.281	8.743	0	0.96	1.143	0	0	0	1.202	0	0	0	0	1.902	0.036	0	0	3.685	0	0	0	0	2.924	1.611	0	7.029	0	0	2
3.942	2.7719	1	0	0	0	0	31.6	2	0	0	0	3.44	2.777	9.207	0	0.969	1.141	0	0	0	1.22	0	0	1	0	1.95	0.003	0	0	5.294	0	0	0	0	3.542	1.739	0	8.127	0	1	2
3.966	2.852	1	0	0	0	0	32	2	0	0	0	4.075	3.146	9.522	0	0.965	1.138	0	0	0	1.243	0	1	0	0	1.97	0	1	0	6.909	0	0	0	0	6.866	1.603	0	11.578	0	1	2
3.732	2.3761	0	0	1	0	0	26.3	2	0	1	0	2.532	1.585	8.16	0	0.969	1.157	0	0	0	1.152	0	0	0	0	1.802	-0.195	0	0	2.488	0	0	1	2	2.858	2	1	6.599	0	0	2
4	2.6264	0	0	0	0	0	23.1	0	0	0	0	2.167	0.811	8.318	0	0.972	1.166	0	0	0	1.182	0	0	0	0	1.732	-0.522	0	0	1	0	0	0	0	2.991	2	1	6.579	0	0	2
2	1.1521	0	0	0	0	0	16.7	1	1	0	0	1.549	0	4.174	0	1.016	1.173	0	0	0	0.93	0	0	0	0	1	-1.099	0	0	1	0	0	0	1	2.279	4	0	4.948	0	0	2
3.732	2.4062	0	0	0	0	0	27.8	2	1	0	0	2.555	1.585	8.16	1	0.979	1.15	0	0	0	1.134	0	0	0	0	1.802	-0.205	0	0	2.488	0	0	0	1	2.874	2.333	0	6.649	0	0	2
4	2.3699	0	0	0	0	0	30	1	1	0	0	2.273	1	8.482	0	0.998	1.146	0	0	0	1.09	1	0	0	0	2.17	0.34	0	0	1	0	0	0	0	3.302	2.083	0	7.174	0	0	2
3.414	2.2525	0	0	0	0	0	20	2	2	0	0	2.243	1	7.408	0	1.031	1.166	0	0	0	0.98	0	0	0	0	1.618	-0.642	0	0	1.707	0	0	0	2	2.817	3.75	0	6.32	0	0	2
4.17	2.8042	0	0	0	0	0	23.1	2	2	0	0	2.449	0.971	8.597	1	1.015	1.16	0	0	0	1.044	0	0	0	0	1.848	0.391	0	0	1.542	0	0	0	2	3.047	3.367	0	6.782	0	0	2
4.303	2.9558	0	0	0	0	0	25	2	2	0	0	2.608	1.459	8.815	2	1.005	1.156	0	0	0	1.056	0	0	0	0	1.932	-0.229	0	0	1.745	0	0	0	2	3.083	3.056	0	6.914	0	0	2
3.414	2.6294	0	0	0	0	0	37.5	1	1	0	0	2.333	1	7.408	1	1.012	1.13	0	0	0	1.215	0	0	0	0	1.618	-0.66	0	0	1.707	0	0	0	1	3.188	3.5	0	7.035	0	0	2
4.214	3.0057	0	0	0	0	0	25	1	2	0	0	2.608	1.459	8.755	1	1.005	1.156	0	0	0	1.104	0	0	0	0	1.902	-0.236	0	0	2.052	0	0	0	1	3.087	2.722	0	6.989	0	0	2
3.848	2.8521	0	0	0	0	0	27.3	2	2	0	0	2.858	2	8.584	1	0.993	1.151	0	0	0	1.117	0	0	0	0	1.879	-0.076	0	0	3.284	0	0	0	1	2.997	2.375	0	7.074	0	0	2
3.414	2.3729	0	0	0	0	0	30	1	1	0	0	2.263	1	7.408	1	0.998	1.146	0	0	0	1.142	0	0	0	0	1.618	-0.589	0	9.174	1.707	0	0	0	0	3.038	3.125	0	6.735	0	0	2
4.393	3.6458	0	0	0	0	0	37	3	1	0	2.487	3.233	2.187	9.562	1	0.978	1.131	0	0	0	1.259	0	0	0	0	2.048	0.013	0	10.02	3.684	0	0	0	0	3.39	2.303	0	8.029	0	0	2
4.562	3.3225	0	0	0	0	0	31.3	3	1	0	0.259	2.634	0.918	9.184	2	0.984	1.143	0	0	0	1.206	0	0	0	0	2	-0.218	0	10.144	1.521	0	0	0	0	3.375	2.667	0	7.403	0	0	2
4	2.9193	0	0	0	0	0	30	2	1	0	0.167	2.279	0.811	8.318	0	0.998	1.146	0	0	0	1.195	0	0	0	0	1.732	-0.596	0	9.444	1	0	0	0	0	3.261	3.167	0	7.097	0	0	2
4.694	3.646	0	0	0	0	0	30	2	2	0	-0.671	2.917	1.406	9.425	4	0.998	1.146	0	0	0	1.14	0	0	0	0	2.101	-0.077	0	10.162	1.631	0	0	0	1	3.417	2.875	0	7.595	0	0	2
4.236	2.9879	0	0	0	0	0	33.3	0	2	0	-0.653	3.974	3.574	10.082	2	0.972	1.138	0	0	0	1.205	0	0	0	0	1.996	0	0	10.389	10.108	0	0	0	1	3.329	1.987	0	8.414	0	0	2
4.17	3.4453	0	0	0	0	0	27.3	1	2	0	-0.245	2.512	0.971	8.597	1	1.028	1.151	0	0	0	1.112	0	0	0	0	1.848	0.425	0	9.59	1.542	0	0	0	0	3.337	3.233	0	7.294	0	0	2
4.214	3.3939	0	0	0	0	0	28.6	2	2	0	-0.211	2.662	1.459	8.755	1	1.014	1.149	0	0	0	1.138	0	0	0	0	1.902	-0.249	0	9.822	2.052	0	0	0	0	3.344	2.944	0	7.382	0	0	2
4.214	3.7074	0	0	0	0	0	33.3	1	2	0	-0.329	2.713	1.459	8.755	1	1.025	1.139	0	0	0	1.186	0	0	0	0	1.902	-0.263	0	9.75	2.052	0	0	0	0	3.38	3.194	0	7.543	0	0	2
4.233	3.4039	0	0	0	0	0	27.8	1	3	0	-0.262	2.938	1.906	9.011	1	1.022	1.15	0	0	0	1.119	0	0	0	0	1.95	-0.087	0	10.041	2.999	0	0	0	0	3.349	2.833	0	7.61	0	0	2
4.334	3.6943	0	0	0	0	0	33.3	1	2	0	-0.241	2.838	1.557	8.944	3	1.013	1.139	0	0	0	1.164	0	0	0	0	1.97	0.149	0	10.118	2.195	0	0	0	0	3.39	2.952	0	7.596	0	0	2
4.372	3.3652	0	0	0	0	0	33.3	1	2	0	-0.177	3.139	2.246	9.253	3	0.993	1.139	0	0	0	1.186	0	0	0	0	2.024	-0.025	0	10.624	3.412	0	0	0	0	3.394	2.517	0	7.788	0	0	2
5.392	4.5881	0	0	0	1	0	30.8	6	3	0	-0.209	3.517	1.907	10.633	13	0.989	1.144	0	0	0	1.169	0	0	0	0	2.314	0.001	0	11.278	3.598	0	0	0	1	3.503	2.461	0	8.269	0	0	2
4.446	3.6985	0	0	0	0	0	30	0	4	0	-0.796	3.192	1.922	9.523	6	1.036	1.146	0	0	0	1.116	0	0	0	0	2.061	-0.028	0	20.804	3.132	0	0	0	0	3.431	3.133	0	8.008	0	0	2
4.411	3.5866	0	0	0	0	0	31.8	2	4	0	-0.328	3.699	2.948	9.956	8	0.995	1.142	0	0	0	1.164	0	0	0	0	2.08	0	0	22.47	6.131	0	0	0	0	3.393	2.407	0	8.325	0	0	2
4.527	3.7942	0	0	0	0	0	32.5	4	4	0	-0.117	4.14	3.427	10.56	10	0.981	1.14	0	0	0	1.184	0	0	0	0	2.13	0	0	23.699	9.594	0	0	0	0	3.393	2.086	0	8.693	0	0	2
4.347	3.1269	0	0	0	0	0	33.3	1	2	0	-0.076	3.809	3.309	9.933	3	0.975	1.138	0	0	0	1.202	0	0	0	0	2.019	0	0	10.914	8.395	0	0	0	0	3.358	1.96	0	8.298	0	0	2
4.562	3.8122	0	0	0	0	0	33.3	1	2	0	-0.759	2.723	0.918	9.184	4	1.025	1.139	0	0	0	1.179	0	0	0	0	2	-0.258	0	9.6	1.521	0	0	0	1	3.511	3.556	0	7.676	0	0	2
4.629	4.0061	0	0	0	0	0	33.3	1	2	0	0.086	2.847	1.379	9.312	5	1.013	1.139	0	0	0	1.189	0	0	0	0	2.053	0.149	0	10.19	1.776	0	0	0	0	3.523	2.976	0	7.747	0	0	2
4.655	2.409	0	0	0	0	0	35	1	3	0	0.094	3.204	2.182	9.765	6	1.02	1.135	0	0	0	1.157	1	0	0	0	2.256	0.014	0	10.698	2.989	0	0	0	0	3.542	2.667	0	8.185	0	0	2
4.644	3.9071	0	0	0	0	0	31.6	2	3	0	-0.104	3.082	1.837	9.467	5	1.021	1.142	0	0	0	1.149	0	0	0	0	2.084	0.049	0	10.469	2.732	0	0	0	1	3.525	3.093	0	7.886	0	0	2
4.646	3.9619	0	0	0	0	0	34.3	2	5	0	-0.189	3.707	2.587	10.202	10	1.017	1.137	0	0	0	1.184	0	0	0	0	2.107	0	0	21.879	6.086	0	0	0	0	3.535	2.775	0	8.578	0	0	2
4.468	4.1984	0	0	0	0	0	33.3	2	4	0	-1.073	3.37	2.252	9.651	6	1.025	1.139	0	0	0	1.158	0	0	0	0	2.085	-0.008	0	21.27	3.737	0	0	0	0	3.534	2.944	0	8.196	0	0	2
4.562	3.7287	2	0	0	0	0	25	1	2	0	-1.21	3.184	0.918	9.184	0	1.134	1.142	0	0	0	1.19	0	0	0	0	2	-0.271	0	9.435	1.521	0	0	0	1	3.976	4.037	0	8.593	0	2	2
5.206	3.3847	0	0	1	0	0	30.8	1	2	1	-0.947	3.713	2.9	10.416	0	0.979	1.145	0	0	0	1.187	0	0	0	0	2.218	0	0	10.57	6.77	0	0	2	0	3.47	2.167	1	8.295	0	0	2
4.691	3.8787	0	0	0	0	0	25	0	4	1	-2.498	3.125	1.436	9.666	4	1.066	1.161	0	0	0	1.078	0	0	0	0	2.117	0.052	0	19.617	2.428	0	0	2	4	3.483	4.019	1	8.015	0	0	2
4.17	3.6206	0	0	0	0	0	28.6	0	3	0	-1.426	2.612	0.971	8.597	0	1.124	1.149	0	0	0	1.095	0	0	0	0	1.848	0.481	0	17.905	1.542	0	0	0	1	3.427	4.733	0	7.521	0	0	2
4.214	3.3376	0	0	0	0	0	33.3	0	2	1	-1.072	2.774	1.459	8.755	2	1.071	1.148	0	0	0	1.187	0	0	0	0	1.902	-0.277	0	9.377	2.052	0	0	1	1	3.423	4.111	1	7.746	0	0	2
5.206	3.5794	0	0	1	0	0	30.6	1	3	3	-0.919	3.965	3.189	10.627	2	0.985	1.147	0	0	0	1.18	0	0	0	0	2.22	0	0	22.35	8.266	0	0	4	1	3.473	2.306	2	8.611	0	0	2
4.17	2.6629	0	0	0	0	0	26.7	3	1	0	0	2.4	0.971	8.597	2	0.983	1.152	0	0	0	1.12	0	0	0	0	1.848	0.342	0	0	1.542	0	0	0	1	3	2.567	0	6.683	0	0	2
5.175	3.9016	0	0	0	1	0	29.6	3	3	0	-0.239	3.227	1.859	10.165	3	1.002	1.146	0	0	0	1.146	0	0	0	0	2.175	0.014	0	10.355	3.341	0	0	0	0	3.389	2.538	0	7.979	0	0	2
4.642	3.0034	0	0	0	0	2	42.1	1	1	0	0	3.093	1.187	9.631	2	0.987	1.12	0	0	0	1.256	1	0	0	0	2.2	-0.024	0	0	1.487	0	1	0	1	3.639	2.315	0	8.009	0	0	2
4.607	2.9443	0	0	0	0	2	42.1	1	1	0	0	3.093	1.187	9.631	2	0.987	1.12	0	0	0	1.242	1	0	0	0	2.194	-0.024	0	0	1.544	0	1	0	1	3.635	2.315	0	8.009	0	0	2
4.807	3.2486	0	0	0	0	3	42.1	2	1	0	0	3.1	0.881	9.833	3	0.987	1.12	0	0	0	1.272	1	0	0	0	2.246	-0.024	0	0	1.06	0	1	0	1	3.71	2.333	0	8.114	0	0	2
4.828	3.3386	0	0	0	0	2	40	0	2	0	0	3.203	1.261	9.749	4	1.004	1.125	0	0	0	1.219	1	0	0	0	2.247	0.014	0	0	1.436	0	2	0	0	3.677	2.233	0	8.114	0	0	2
4.543	2.7023	0	0	0	0	1	42.9	1	2	0	-0.242	3.309	1.705	9.722	3	1.003	1.119	0	0	0	1.241	1	0	0	0	2.166	-0.008	0	10.395	2.905	0	0	0	0	3.573	2.485	0	8.245	0	0	2
4.521	2.7124	0	0	0	0	1	45	1	1	0	0	3.203	1.661	9.466	1	0.987	1.114	0	0	0	1.268	1	0	0	0	2.154	0.014	0	0	2.593	0	0	0	1	3.587	2.317	0	8.061	0	0	2
4.607	3.1116	0	0	0	0	2	46.7	0	2	0	0	3.151	1.187	9.631	4	1.02	1.111	0	0	0	1.253	1	0	0	0	2.194	-0.026	0	10.036	1.544	0	1	0	1	3.662	2.926	0	8.143	0	0	2
4.863	3.3599	0	0	0	0	3	42.1	0	3	0	0	3.335	1.273	9.967	6	1.027	1.12	0	0	0	1.216	1	0	0	0	2.283	-0.008	0	10.249	1.568	0	2	0	1	3.743	2.864	0	8.33	0	0	2
4.923	3.2457	0	0	0	0	2	44.4	1	2	0	-0.863	3.239	1.185	9.911	4	1.011	1.116	0	0	0	1.248	1	0	0	0	2.267	0.014	0	10.422	1.563	0	0	0	1	3.73	2.8	0	8.28	0	0	2
5.068	3.3983	0	0	0	0	2	41.7	0	4	0	-1.1	3.571	1.59	10.257	10	1.03	1.121	0	0	0	1.202	1	0	0	0	2.343	0.001	0	22.449	2.147	0	0	0	0	3.793	2.833	0	8.593	2	0	2
5.074	3.092	0	0	0	0	2	38.1	4	4	0	-0.98	3.869	2.066	10.59	14	1.001	1.129	0	0	0	1.215	1	0	0	0	2.354	0	0	23.965	3.873	0	0	0	0	3.795	2.467	0	8.789	2	0	2
4.914	3.2253	0	0	0	0	2	41.7	0	4	0	-0.952	3.571	1.59	10.236	10	1.03	1.121	0	0	0	1.202	1	0	0	0	2.307	0.001	0	22.204	2.465	0	0	0	0	3.764	2.833	0	8.591	2	0	2
5.047	2.7377	0	0	0	0	3	50	0	5	0	-2.685	3.634	1.06	10.531	12	1.078	1.104	0	0	0	1.211	3	0	0	0	2.454	-0.001	0	32.533	1.75	0	0	0	1	3.906	3.321	0	8.796	2	0	2
4.793	2.1244	0	0	0	0	2	50	0	2	0	-0.288	3.699	0.5	10.239	7	0.998	1.104	0	0	0	1.28	2	0	0	0	2.247	0	0	11.596	3.928	0	0	0	0	3.681	2.313	0	8.7	1	0	2
4.77	3.1445	0	0	0	0	2	43.8	0	3	0	-0.986	3.261	1.185	9.882	6	1.04	1.117	0	0	0	1.207	1	0	0	0	2.236	0.015	0	10.231	1.74	0	1	0	2	3.712	3.2	0	8.3	0	0	2
5.313	3.4571	1	0	0	0	2	35.3	0	4	0	0	3.509	1.16	10.388	8	1.061	1.118	0	0	0	1.219	1	0	0	0	2.311	-0.008	0	20.836	1.833	0	2	0	2	4.735	3.477	0	9.513	0	0	2
4.77	2.5385	0	0	0	0	0	38.5	3	0	0	3.12	3.131	1.185	9.882	0	0.964	1.128	0	0	0	1.274	1	0	0	0	2.236	0.012	0	0	1.74	0	0	0	0	3.521	1.767	0	7.934	0	0	2
4.414	2.18	0	0	0	0	0	31.6	0	1	0	0	2.755	0.802	9.183	2	0.98	1.142	0	0	0	1.149	1	0	0	0	2.101	-0.066	0	0	0.975	0	0	0	1	3.159	2.119	0	7.119	0	0	2
4.821	2.5866	0	0	0	0	0	33.3	2	2	0	-0.135	3.232	1.455	9.928	4	0.99	1.139	0	0	0	1.189	1	0	0	0	2.249	-0.007	0	10.635	2.209	1	0	0	0	3.434	2.258	0	7.93	0	0	2
5.331	2.1747	1	0	0	0	3	47.4	0	4	0	0	4.133	0.393	10.867	15	1.009	1.102	0	0	0	1.3	3	0	0	0	2.37	0	0	13.055	2.694	0	3	0	0	4.44	2.318	0	9.576	0	0	2
4.607	3.0422	0	0	0	0	2	47.1	1	1	0	0	3.127	1.187	9.631	2	0.992	1.11	0	0	0	1.299	1	0	0	0	2.194	-0.025	0	10.118	1.544	0	0	0	0	3.651	2.481	0	8.116	0	0	2
5.814	2.4937	0	0	0	2	0	37	3	1	0	0.513	3.256	0.845	10.926	4	0.978	1.131	0	0	0	1.254	3	0	0	0	2.62	0.003	0	11.573	0.811	1	0	0	0	3.756	2.091	0	8.196	0	0	2
5.637	2.2966	0	0	0	1	0	38.5	3	0	0	1.646	3.144	0.853	10.63	0	0.964	1.128	0	0	0	1.267	3	0	0	0	2.554	-0.006	0	0	0.986	2	0	0	0	3.676	1.658	0	8.065	0	0	2
5.814	2.4328	0	0	0	2	0	34.5	3	1	0	0	3.227	0.845	10.926	4	0.975	1.136	0	0	0	1.223	3	0	0	0	2.62	0.003	0	0	0.811	1	0	0	1	3.693	1.97	0	8.05	0	0	2
4.732	2.9426	0	0	0	0	0	40	0	2	0	0.417	2.767	0.959	9.464	1	1.042	1.125	0	0	0	1.208	1	0	0	0	2.236	0.145	0	9.827	1.138	0	0	0	0	3.603	3.056	0	7.829	0	0	2
4.923	2.7291	0	0	0	0	2	50	0	2	0	-0.199	3.266	0.664	10.037	5	1.019	1.104	0	0	0	1.266	3	0	0	0	2.376	-0.008	0	10.843	1.057	0	0	0	0	3.783	2.5	0	8.33	1	0	2
4.414	3.2274	0	0	0	0	0	45.5	0	2	0	0	2.935	1.203	9.209	1	1.038	1.114	0	0	0	1.296	1	0	0	0	2.152	-0.085	0	9.774	1.496	0	0	0	0	3.67	2.881	0	8.002	0	0	2
4.414	2.3717	0	0	0	0	0	29.4	1	2	0	0	2.789	1.203	9.209	1	1.004	1.147	0	0	0	1.141	1	0	0	0	2.152	-0.074	0	0	1.496	0	0	0	1	3.238	2.405	0	7.243	0	0	2
4.982	2.8025	0	0	2	0	2	50	0	2	2	-0.601	3.38	0.762	10.226	6	1.033	1.109	0	0	0	1.261	3	0	0	0	2.424	0.004	0	21.888	1.027	0	0	2	1	3.853	2.833	1	8.508	0	0	2
4.651	2.7156	0	0	0	0	0	31.3	0	1	0	0.292	2.826	0.917	9.502	3	0.998	1.148	0	0	0	1.19	1	0	0	0	2.214	-0.074	0	10.5	0.918	0	0	2	0	3.482	2.452	1	7.624	0	0	2
4.802	3.0226	0	0	1	0	2	50	0	0	2	0	3.174	0	9.805	0	0.985	1.109	0	0	0	1.359	3	0	0	1	2.323	0.013	0	0	0.95	0	0	3	1	3.868	1.981	1	8.357	0	0	2
5.164	3.2947	1	0	0	0	0	23.1	0	3	0	0	3.108	0.917	9.968	4	1.055	1.138	0	0	0	1.188	1	0	0	0	2.256	-0.081	0	20.417	0.939	0	0	0	0	4.681	3.274	0	9.289	0	0	2
4.826	2.731	0	0	6	0	0	25	3	3	9	0	3.525	1.654	10.121	0	1.007	1.163	0	0	0	1.12	1	0	0	0	2.303	-0.001	0	0	1.916	0	0	3	3	3.396	2.5	3	8.023	0	0	2
4.829	2.9046	1	0	1	0	2	39.3	2	3	2	-0.664	3.786	1.875	10.281	6	1.025	1.127	0	0	0	1.227	1	0	0	0	2.284	0	0	22.271	3.31	0	1	3	1	3.74	2.736	1	8.888	1	1	2
5.439	2.3629	2	0	2	0	0	23.5	0	11	7	-0.945	4.381	1.871	11.509	12	1.055	1.155	0	0	0	1.154	2	0	0	0	2.466	0	0	35.388	5.533	0	0	4	5	4.61	3.182	4	9.993	0	0	2
4.739	2.6454	0	0	2	0	1	39.1	0	2	1	-0.959	3.394	1.695	9.972	2	1.008	1.13	0	0	0	1.218	1	0	0	0	2.212	0.004	0	10.379	2.815	0	0	2	3	3.585	2.764	1	8.319	0	0	2
4.659	3.7176	2	0	0	0	0	23.1	0	4	0	-2.138	3.714	2.128	10.094	4	1.042	1.144	0	0	0	1.174	0	0	0	0	2.125	-0.002	0	20.538	4.56	0	0	4	6	4.061	3.333	2	8.992	0	0	2
3.975	2.8897	0	0	0	0	0	32.3	2	0	0	0	3.699	3.322	9.707	0	0.961	1.141	0	0	0	1.209	0	0	0	0	1.978	0	0	0	8.122	0	0	0	0	2.994	1.55	0	7.896	0	0	2
4.17	2.607	0	0	0	0	0	25	3	0	2	0	2.373	0.971	8.597	0	0.97	1.161	0	0	0	1.133	0	0	0	0	1.848	0.322	0	0	1.542	0	0	1	2	2.983	2.167	1	6.635	0	0	2
3	1.8227	0	0	0	0	0	20	0	0	0	0	1.883	0.918	6.594	0	0.975	1.174	0	0	0	1.126	0	0	0	0	1.414	0.764	0	0	1.333	0	0	0	1	2.642	2.167	1	5.834	0	0	2
3.618	2.3911	0	0	0	0	0	25	2	0	0	0	2.359	1.522	7.853	0	0.97	1.161	0	0	0	1.129	0	0	0	0	1.732	0.33	0	0	2.094	0	0	2	1	2.848	1.9	1	6.432	0	0	2
3	1.8205	0	0	0	0	0	22.2	2	1	0	0	1.926	0.918	6.594	0	0.998	1.162	0	0	0	1.06	0	0	0	0	1.414	0.826	0	0	1.333	0	0	0	1	2.651	3.167	0	5.86	0	0	2
4	2.5101	0	0	0	0	0	25	2	1	0	0	2.199	0.811	8.318	0	0.988	1.156	0	0	0	1.118	0	0	0	0	1.732	-0.552	0	0	1	0	0	0	1	2.97	2.833	0	6.539	0	0	2
4.444	3.1402	0	0	0	0	0	29.6	3	1	0	0	2.946	1.891	9.202	2	0.973	1.146	0	0	0	1.16	0	0	0	0	2.042	0.038	0	0	2.602	0	0	0	1	3.096	2.093	0	7.197	0	0	2
3.879	2.6274	0	0	0	0	0	29.6	2	1	0	0	2.938	2.281	8.743	1	0.973	1.146	0	0	0	1.161	0	0	0	0	1.902	0.039	0	0	3.685	0	0	0	1	2.936	2.056	0	7.087	0	0	2
3.95	2.7989	0	0	0	0	0	31	2	1	0	0	3.364	2.807	9.296	1	0.969	1.143	0	0	0	1.18	0	0	0	0	1.956	-0.002	0	0	5.698	0	0	0	1	2.976	1.857	0	7.552	0	0	2
5.391	3.7046	1	0	0	0	0	26.7	8	4	0	0	3.838	1.735	10.648	12	0.979	1.139	0	0	0	1.532	0	0	0	0	2.358	0	0	0	1.69	0	0	0	0	5.127	2.108	0	9.921	0	0	2
3.732	2.477	0	0	0	0	0	25	2	2	0	0	2.597	1.585	8.16	2	1.005	1.156	0	0	0	1.069	0	0	0	0	1.802	-0.229	0	0	2.488	0	0	0	2	2.897	3	0	6.732	0	0	2
3.973	3.0163	0	0	0	0	0	32.7	2	1	0	0	3.68	3.301	9.649	1	0.968	1.14	0	0	0	1.202	0	0	0	0	1.975	0	0	0	7.718	0	0	0	1	3.129	1.816	0	7.984	0	0	2
3.414	2.4719	0	0	0	0	0	30	1	1	0	0	2.263	1	7.408	1	0.998	1.146	0	0	0	1.141	0	0	0	0	1.618	-0.611	0	0	1.707	0	0	0	1	2.974	3.125	0	6.631	0	0	2
3.414	2.1848	0	0	0	0	0	18.2	2	1	0	0	2.211	1	7.408	0	1.007	1.178	0	0	0	0.999	0	0	0	0	1.618	-0.603	0	0	1.707	0	0	1	3	2.79	3.25	1	6.251	0	0	2
4.334	3.1387	0	0	0	0	0	26.3	2	2	0	0	2.746	1.557	8.944	2	0.998	1.153	0	0	0	1.099	0	0	0	0	1.97	0.135	0	0	2.195	0	0	0	1	3.114	2.548	0	7.098	0	0	2
3	2.311	0	0	0	0	0	28.6	1	1	0	0	2.03	0.918	6.594	0	1.014	1.149	0	0	0	1.177	0	0	0	0	1.414	0.903	0	8.806	1.333	0	0	0	0	2.991	3.667	0	6.578	0	0	2
4.17	2.8963	0	0	0	0	0	30.8	2	1	0	0	2.466	0.971	8.597	2	0.989	1.144	0	0	0	1.196	0	0	0	0	1.848	0.363	0	9.505	1.542	0	0	0	0	3.18	2.867	0	7.056	0	0	2
4.414	3.1682	0	0	0	0	0	31.6	3	1	0	0.287	2.768	1.379	9.222	1	0.98	1.142	0	0	0	1.224	0	0	0	0	2	0.126	0	10.254	2.133	0	0	0	0	3.325	2.5	0	7.473	0	0	2
4.414	3.4137	0	0	0	0	0	33.3	2	2	0	-0.125	2.847	1.379	9.222	2	1.013	1.139	0	0	0	1.209	0	0	0	0	2	0.144	0	20.067	2.133	0	0	0	0	3.426	3.262	0	7.758	0	0	2
4.236	3.1869	0	0	0	0	0	34.6	1	2	0	-0.671	3.78	3.284	9.867	2	0.977	1.136	0	0	0	1.212	0	0	0	0	1.993	0	0	10.319	8.066	0	0	0	1	3.33	2.133	0	8.337	0	0	2
4.523	4.0241	0	0	0	0	0	31.6	2	3	0	-0.913	3.082	1.837	9.454	6	1.021	1.142	0	0	0	1.121	0	0	0	0	2.074	0.048	0	20.676	2.57	0	0	0	0	3.494	3.093	0	7.912	0	0	2
4.475	3.5408	0	0	0	0	0	32.4	2	4	0	-0.855	4.103	3.664	10.32	6	0.982	1.14	0	0	0	1.181	0	0	0	0	2.105	0	0	23.157	9.847	0	0	0	0	3.474	2.083	0	8.622	0	0	2
4.836	5.6969	0	0	0	0	0	32.5	6	6	0	-0.851	4.293	2.929	10.906	17	0.989	1.14	0	0	0	1.178	0	0	0	0	2.262	0	0	37.824	4.685	0	0	0	0	3.526	2.268	0	8.951	0	0	2
4.476	3.7418	0	0	0	0	0	30	3	2	0	-0.195	2.917	1.5	9.345	2	0.998	1.146	0	0	0	1.153	0	0	0	0	2.042	-0.079	0	10.191	2.34	0	0	0	0	3.389	2.625	0	7.628	0	0	2
4.235	3.3919	0	0	0	0	0	28.6	2	3	0	-0.255	3.039	1.975	9.118	1	1.014	1.149	0	0	0	1.124	0	0	0	0	1.962	0.048	0	10.129	3.449	0	0	0	0	3.35	2.685	0	7.677	0	0	2
4.38	3.3996	0	0	0	0	0	30.8	1	4	0	-1.068	3.345	2.252	9.625	5	1.019	1.144	0	0	0	1.138	0	0	0	0	2.044	-0.008	0	20.772	4.178	0	0	0	1	3.379	3.028	0	8.09	0	0	2
4.412	3.4435	0	0	0	0	0	33.9	2	4	0	-0.268	4.587	4.437	10.757	8	0.974	1.137	0	0	0	1.208	0	0	0	0	2.086	0	0	23.892	17.114	0	0	0	0	3.395	1.899	0	9.075	0	0	2
4.243	3.0402	0	0	0	0	0	31.3	0	4	0	-1.48	3.477	2.522	9.716	4	1.008	1.143	0	0	0	1.139	0	0	0	0	2	-0.002	0	20.288	5.475	0	0	0	2	3.337	2.952	0	8.169	0	0	2
4.237	3.0152	0	0	0	0	0	31.8	0	4	0	-1.396	3.699	2.948	9.917	4	0.995	1.142	0	0	0	1.158	0	0	0	0	2	0	0	20.53	7.174	0	0	0	2	3.335	2.63	0	8.317	0	0	2
4.412	3.7308	0	0	0	0	0	30.6	2	8	0	-0.554	4.201	3.774	10.379	8	1.002	1.144	0	0	0	1.146	0	0	0	0	2.085	0	0	23.21	10.723	0	0	0	0	3.397	2.311	0	8.752	0	0	2
4.544	3.9936	0	0	0	0	0	30.4	2	4	0	-1.072	3.272	2.187	9.59	6	1.027	1.145	0	0	0	1.142	0	0	0	0	2.101	0.015	0	21.21	3.207	0	0	0	0	3.486	2.985	0	8.051	0	0	2
4.399	3.455	1	0	0	0	0	32.3	2	4	0	-0.228	4.363	4.044	10.513	8	0.979	1.138	0	0	0	1.202	0	0	0	0	2.08	0	0	23.602	12.745	0	0	0	0	3.645	1.976	0	9.017	0	0	2
4.706	4.2802	0	0	0	0	0	30	2	4	0	-1.853	3.192	1.922	9.565	2	1.036	1.146	0	0	0	1.13	0	0	0	0	2.127	-0.028	0	20.872	2.691	0	0	0	0	3.586	3.133	0	8.016	0	0	2
4.67	4.0218	0	0	0	0	0	33.3	3	2	0	0.218	3.447	2.21	9.961	7	0.983	1.139	0	0	0	1.203	0	0	0	0	2.147	-0.002	0	11.115	3.769	0	0	0	0	3.53	2.262	0	8.143	0	0	2
4.644	3.7043	0	0	0	0	0	33.3	2	2	0	0.185	3.146	1.922	9.536	6	0.993	1.139	0	0	0	1.197	0	0	0	0	2.089	-0.025	0	10.696	3.237	0	0	0	0	3.525	2.533	0	7.913	0	0	2
4.644	3.122	0	0	0	0	0	33.3	2	2	0	0.238	3.939	3.418	10.195	6	0.973	1.138	0	0	0	1.21	0	0	0	0	2.094	0	0	11.181	9.52	0	0	0	0	3.525	1.931	0	8.459	0	0	2
4.343	3.9399	0	0	0	0	0	33.3	0	4	0	-2.514	3.047	1.5	9.309	4	1.09	1.139	0	0	0	1.108	0	0	0	0	2	-0.097	0	19.107	2.682	0	0	0	2	3.519	4.167	0	8.016	0	0	2
4.17	3.2723	0	0	0	0	0	22.2	1	3	0	-1.19	2.555	0.971	8.597	0	1.083	1.162	0	0	0	1.018	0	0	0	0	1.848	0.46	0	9.118	1.542	0	0	0	2	3.333	4.433	0	7.299	0	0	2
4.588	4.0275	0	0	0	0	0	32	3	3	0	-0.579	3.256	1.859	9.768	5	1.007	1.141	0	0	0	1.174	0	0	0	0	2.12	0.014	0	21.203	3.114	0	0	0	0	3.48	2.833	0	8.066	0	0	2
4.17	3.3821	0	0	0	0	0	40	1	0	2	0.56	2.559	0.971	8.597	0	0.987	1.133	0	0	0	1.332	0	0	0	0	1.848	0.401	0	0	1.542	0	0	1	0	3.452	3.033	1	7.564	0	0	2
5.098	3.8431	1	0	0	0	0	17.6	0	3	0	0	3.176	1.5	9.872	3	1.041	1.159	0	0	0	1.131	0	0	0	0	2.112	-0.085	0	19.811	2.472	0	0	1	2	4.692	3.552	1	9.315	0	0	2
4.214	3.5181	1	0	0	0	0	27.3	1	2	0	-0.738	2.953	1.459	8.755	1	1.057	1.146	0	0	0	1.174	0	0	1	0	1.902	-0.263	0	9.587	2.052	0	0	0	0	3.815	3.296	0	8.172	0	1	2
5.098	3.1338	1	0	0	0	0	27.3	1	4	0	0	3.72	2.911	10.229	4	0.992	1.145	0	0	0	1.168	0	0	0	0	2.121	0	0	10.364	6.651	0	0	0	2	4.45	2.459	0	9.153	0	0	2
4.372	3.4629	0	0	0	0	0	38.5	2	0	0	2.495	3.129	1.922	9.494	0	0.964	1.128	0	0	0	1.288	0	0	0	0	2.031	-0.023	0	0	3.412	0	0	0	0	3.363	2.033	0	7.909	0	0	2
4.17	2.2197	0	0	0	0	0	27.3	1	2	0	0	2.507	1.393	8.723	1	1.028	1.151	0	0	0	1.018	1	0	0	0	2.214	-0.228	0	0	1.542	0	0	0	1	3.325	2.767	0	7.303	0	0	2
3.802	2.8425	0	0	0	0	0	31.6	2	1	0	0	2.746	1.95	8.394	1	0.98	1.142	0	0	0	1.169	0	0	0	0	1.848	0.129	0	0	2.885	0	0	0	1	3.104	2.357	0	7.119	0	0	2
4.235	3.0785	0	0	0	0	0	28	2	2	0	0	2.975	1.975	9.118	2	0.989	1.15	0	0	0	1.137	0	0	0	0	1.962	0.043	0	0	3.449	0	0	0	1	3.112	2.315	0	7.316	0	0	2
4.752	3.995	0	0	0	0	0	31	4	6	0	-0.307	3.987	3.022	10.465	10	1	1.143	0	0	0	1.149	0	0	0	0	2.161	0	0	23.23	8.486	0	0	0	0	3.451	2.375	0	8.618	0	0	2
4.618	4.7233	0	0	0	0	0	33.3	2	4	0	-1.035	3.305	1.79	9.768	6	1.035	1.139	0	0	0	1.163	0	0	0	0	2.136	0.016	0	20.666	2.612	0	0	0	0	3.493	3.152	0	8.202	0	0	2
4.562	4.1592	1	0	0	0	0	10	0	2	0	-0.713	2.978	0.918	9.184	0	1.082	1.175	0	0	0	1.152	0	0	0	0	2	-0.274	0	9.461	1.521	0	0	0	4	4.307	4.148	2	8.83	0	0	2
4.77	2.8938	0	0	0	0	2	41.7	3	0	0	0	3.164	1.185	9.882	0	0.966	1.121	0	0	0	1.299	1	0	0	0	2.236	0.012	0	0	1.74	0	0	0	0	3.646	1.867	0	8.083	0	0	2
4.517	2.6422	0	0	2	0	1	40	1	0	1	0	3.073	1.409	9.391	0	0.976	1.129	0	0	0	1.266	1	0	0	0	2.149	-0.024	0	0	2.036	0	0	1	2	3.553	2.074	1	7.884	0	0	2
4.414	3.135	0	0	0	0	1	46.2	0	1	0	0	2.884	0.802	9.183	2	0.998	1.112	0	0	0	1.264	1	0	0	0	2.101	-0.08	0	0	0.975	0	1	0	1	3.566	2.524	0	7.811	0	0	2
4.732	3.3319	0	0	0	0	2	42.9	0	2	0	0	3.025	0.875	9.579	4	1.022	1.119	0	0	0	1.219	1	0	0	0	2.194	0.047	0	0	0.854	0	2	0	2	3.67	2.917	0	8.008	0	0	2
4.607	3.1517	0	0	0	0	2	41.2	0	2	0	0	3.118	1.187	9.631	4	1.011	1.122	0	0	0	1.214	1	0	0	0	2.194	-0.026	0	0	1.544	0	2	0	1	3.649	2.537	0	8.058	0	0	2
4.898	3.1976	0	0	0	0	3	40.7	0	2	0	0	3.451	1.546	10.067	4	0.994	1.123	0	0	0	1.248	1	0	0	0	2.305	-0.002	0	0	2	0	2	0	0	3.729	2.192	0	8.364	0	0	2
4.97	3.567	3	0	0	0	4	46.2	0	1	0	0	3.66	0.861	10.06	2	1.073	1.099	0	0	0	1.334	1	0	1	0	2.307	0.015	0	0	0.962	0	4	0	1	4.106	2.9	0	9.154	0	3	2
4.782	2.9304	0	0	0	0	2	43.5	2	1	0	0	3.294	1.273	9.947	2	0.984	1.117	0	0	0	1.28	1	0	0	0	2.251	-0.007	0	10.288	1.951	0	0	0	0	3.671	2.333	0	8.238	0	0	2
4.869	3.2685	0	0	0	0	3	40.9	1	3	0	0	3.404	1.528	10.009	6	1.018	1.123	0	0	0	1.22	1	0	0	0	2.29	0.004	0	10.337	1.945	0	2	0	1	3.743	2.75	0	8.362	0	0	2
5.156	2.4524	0	0	0	0	4	55.6	0	6	0	-3.296	3.788	0.75	10.813	16	1.103	1.093	0	0	0	1.225	6	0	0	0	2.532	0	0	44.736	1.508	0	0	0	0	3.986	3.271	0	9.007	4	0	2
5.072	3.2754	0	0	0	0	2	40	2	4	0	-1.016	3.678	1.875	10.32	10	1.016	1.125	0	0	0	1.21	1	0	0	0	2.349	0	0	23.088	2.707	0	0	0	0	3.793	2.667	0	8.642	2	0	2
5.074	2.2282	0	0	0	0	3	44.2	1	4	0	-1.025	4.037	1.563	10.658	13	1.003	1.116	0	0	0	1.243	2	0	0	0	2.355	0	0	24.332	4.684	0	0	0	0	3.798	2.406	0	9.005	2	0	2
5.072	3.1939	0	0	0	0	2	43.8	0	4	0	-1.165	3.808	2.123	10.379	12	1.015	1.117	0	0	0	1.235	1	0	0	0	2.351	0	0	23.409	3.342	0	0	0	0	3.795	2.704	0	8.776	2	0	2
4.876	3.0864	0	0	0	0	2	41.7	0	4	0	-0.858	3.571	1.59	10.236	10	1.03	1.121	0	0	0	1.203	1	0	0	0	2.297	0.001	0	22.051	2.573	0	0	0	0	3.755	2.833	0	8.591	2	0	2
4.842	2.9844	0	0	0	0	2	41.7	2	2	0	-0.87	3.39	1.258	10.136	4	0.998	1.121	0	0	0	1.238	1	0	0	0	2.278	0.004	0	10.482	2.113	0	0	0	1	3.718	2.611	0	8.382	0	0	2
4.982	2.8539	0	0	0	0	2	53.3	0	3	0	-1.101	3.39	0.762	10.226	8	1.05	1.097	0	0	0	1.249	3	0	0	0	2.424	0.004	0	21.666	1.027	0	0	0	0	3.866	2.924	0	8.527	2	0	2
4.828	2.2467	0	0	0	0	2	50	0	4	0	-1.417	3.838	0.584	10.424	10	1.026	1.104	0	0	0	1.248	2	0	0	0	2.265	0	0	22.962	4.401	0	0	0	0	3.715	2.648	0	8.88	0	0	2
5.12	3.2785	0	0	0	0	3	36.8	3	6	0	-1.775	4.156	2.419	10.778	18	1.004	1.131	0	0	0	1.195	1	0	0	0	2.4	0	0	36.905	3.368	0	0	0	0	3.852	2.481	0	9.032	3	0	2
4.732	3.0836	0	0	0	0	1	46.7	0	2	0	-0.879	3.151	1.187	9.642	4	1.02	1.111	0	0	0	1.235	1	0	0	0	2.194	-0.026	0	10.201	1.659	0	0	0	1	3.663	2.926	0	8.161	0	0	2
4.77	3.1187	0	0	1	0	2	41.2	0	2	2	-0.931	3.249	1.185	9.882	4	1.024	1.127	0	0	0	1.219	1	0	0	0	2.236	0.015	0	10.271	1.74	0	1	2	3	3.707	3	1	8.288	0	0	2
4.951	2.7402	0	0	0	0	2	38.7	2	3	0	-0.464	3.59	2.071	10.241	9	1.002	1.127	0	0	0	1.223	1	0	0	0	2.29	-0.001	0	11.465	3.744	0	1	0	1	3.743	2.522	0	8.502	1	0	2
4.923	3.3133	0	0	0	0	2	43.8	0	3	0	-1.113	3.261	1.185	9.911	7	1.04	1.117	0	0	0	1.207	1	0	0	0	2.267	0.015	0	10.262	1.563	0	1	0	2	3.741	3.2	0	8.303	0	0	2
4.972	3.3935	0	0	0	0	2	42.9	1	4	0	-1.648	3.513	1.508	10.173	8	1.04	1.119	0	0	0	1.211	1	0	0	0	2.307	-0.002	0	21.185	2.228	0	1	0	1	3.761	3.09	0	8.567	0	0	2
4.845	2.7876	0	0	0	0	2	40	1	4	0	-0.746	3.678	2.125	10.281	8	1.016	1.125	0	0	0	1.217	1	0	0	0	2.282	0	0	22.67	3.549	0	1	0	0	3.718	2.667	0	8.635	0	0	2
5.31	3.4619	1	0	0	0	1	37.5	0	3	0	0	3.425	1.185	10.25	6	1.044	1.112	0	0	0	1.246	1	0	0	0	2.288	0.015	0	20.777	1.726	0	1	0	1	4.734	3.258	0	9.474	0	0	2
4.414	2.2808	0	0	0	0	0	35.3	0	1	0	0.464	2.801	0.802	9.183	2	0.985	1.134	0	0	0	1.197	1	0	0	0	2.101	-0.069	0	10.463	0.975	0	0	0	0	3.344	2.31	0	7.446	0	0	2
4.963	2.736	0	0	0	0	3	52.4	0	2	0	-0.884	3.532	0.985	10.277	4	1.009	1.099	0	0	0	1.296	3	0	0	0	2.359	0.001	0	10.645	1.762	0	0	0	1	3.881	2.59	0	8.68	0	0	2
4.877	2.6955	0	0	0	0	3	47.1	0	3	0	0	3.359	0.943	10.07	6	1.037	1.11	0	0	0	1.243	3	0	0	0	2.36	0.004	0	10.31	1.496	0	2	0	0	3.775	2.591	0	8.386	0	0	2
4.414	2.8449	0	0	0	0	0	41.7	0	1	1	0.041	2.898	0.802	9.183	2	1.016	1.128	0	0	0	1.254	1	0	0	0	2.101	-0.082	0	10.249	0.975	0	0	2	1	3.535	2.738	1	7.809	0	0	2
4.963	2.8471	0	0	1	0	2	50	0	2	3	-0.995	3.539	0.985	10.277	2	1.02	1.108	0	0	0	1.277	3	0	0	0	2.359	0.001	0	10.582	1.762	0	0	4	1	3.899	2.667	1	8.702	0	0	2
4.789	2.8739	0	0	0	0	0	30.8	3	4	0	-0.318	3.354	1.425	10.091	6	1.019	1.144	0	0	0	1.149	1	0	0	0	2.274	0.004	0	10.582	2.257	0	0	0	0	3.477	2.556	0	8.121	0	0	2
4.362	2.3925	0	0	0	0	0	31.6	0	1	2	0.225	2.93	0.75	9.272	2	0.992	1.147	0	0	0	1.177	1	0	0	0	2.091	0.041	0	10.572	1.017	0	0	2	1	3.355	2.333	1	7.556	0	0	2
4.983	4.2631	0	0	0	0	0	23.1	2	6	0	0	3.342	1.792	10.074	8	1.044	1.16	0	0	0	1.011	0	0	0	0	2.247	-0.008	0	0	2.666	0	0	0	6	3.397	3.694	0	7.88	0	0	2
4.977	1.8975	0	0	0	0	0	31.6	1	6	0	-0.336	4.19	3.866	10.735	9	0.991	1.142	0	0	0	1.157	1	0	0	0	2.361	0	0	11.756	10.593	0	0	0	3	3.497	2.267	0	8.727	0	0	2
5.164	3.0492	0	0	1	0	0	26.7	2	6	1	-0.462	3.592	1.437	10.493	9	1.042	1.155	0	0	0	1.083	1	0	0	0	2.402	-0.001	0	10.741	2.081	0	0	3	5	3.551	3.256	1	8.338	0	0	2
3.732	2.4945	0	0	0	0	0	22.2	1	0	2	0	2.553	1.585	8.16	0	0.979	1.171	0	0	0	1.119	0	0	0	0	1.802	-0.212	0	0	2.488	0	0	2	3	2.89	2.167	2	6.675	0	0	2
3.966	2.9244	0	0	2	0	0	30.8	2	0	2	0	3.545	3.146	9.522	0	0.964	1.145	0	0	0	1.194	0	0	0	0	1.97	0	0	0	6.909	0	0	2	1	3.005	1.618	1	7.749	0	0	2
3.986	2.958	0	0	0	0	0	32.1	2	1	0	0	4.008	3.792	10.039	1	0.965	1.141	0	0	0	1.198	0	0	0	0	1.987	0	0	0	10.955	0	0	0	1	3.01	1.685	0	8.228	0	0	2
4.235	2.7848	0	0	0	0	0	29.6	2	1	0	0	2.946	1.975	9.118	1	0.973	1.146	0	0	0	1.168	0	0	0	0	1.962	0.039	0	0	3.449	0	0	0	1	3.064	2.093	0	7.229	0	0	2
4.236	1.599	0	0	0	0	0	32.8	1	1	0	0	3.78	3.974	9.949	1	0.967	1.14	0	0	0	1.189	1	0	0	0	2.236	0	0	0	8.475	0	0	0	0	3.322	1.611	0	8.211	0	0	2
4.362	3.0285	0	0	0	0	0	27.3	3	2	0	0	2.867	1.906	9.059	2	0.993	1.151	0	0	0	1.123	0	0	0	0	2	-0.074	0	0	2.524	0	0	0	2	3.076	2.667	0	7.149	0	0	2
4.414	3.7375	0	0	0	0	0	35.3	3	1	0	1.188	2.812	1.379	9.222	1	0.985	1.134	0	0	0	1.258	0	0	0	0	2	0.135	0	10.178	2.133	0	0	0	0	3.467	2.619	0	7.714	0	0	2
4	3.2163	0	0	0	0	0	25	1	2	0	-0.833	2.334	0.811	8.318	0	1.053	1.156	0	0	0	1.076	0	0	0	0	1.732	-0.687	0	9	1	0	0	0	1	3.304	4.167	0	7.178	0	0	2
4.412	3.402	0	0	0	0	0	32.8	2	4	0	-0.327	4.486	4.297	10.675	6	0.974	1.14	0	0	0	1.193	0	0	0	0	2.086	0	0	23.775	15.507	0	0	0	0	3.405	1.889	0	8.926	0	0	2
4.534	4.002	0	0	0	0	0	32.4	4	4	0	-0.28	4.039	3.181	10.485	10	0.983	1.141	0	0	0	1.18	0	0	0	0	2.14	0	0	23.596	8.016	0	0	0	0	3.408	2.154	0	8.619	0	0	2
4.386	3.408	0	0	0	0	0	32.5	2	4	0	-0.09	4.167	3.774	10.379	8	0.98	1.14	0	0	0	1.186	0	0	0	0	2.068	0	0	23.377	10.97	0	0	0	0	3.376	2.044	0	8.67	0	0	2
4.263	3.1913	1	0	0	0	0	28.6	0	4	0	-1.68	3.41	2.187	9.533	4	1.038	1.135	0	0	0	1.159	0	0	0	0	2	0.015	0	19.933	4.143	0	0	0	2	3.643	3.379	0	8.478	0	0	2
4.17	3.4143	0	0	0	0	0	30	0	1	1	-0.481	2.548	0.971	8.597	1	1.02	1.154	0	0	0	1.174	0	0	0	0	1.848	0.425	0	9.472	1.542	0	0	1	2	3.379	3.533	1	7.404	0	0	2
4.65	4.0313	0	0	1	0	0	31.3	3	2	0	0.159	3.39	2.134	9.916	5	0.991	1.145	0	0	0	1.184	0	0	0	0	2.122	0.004	0	10.961	3.936	0	0	3	0	3.527	2.372	1	8.131	0	0	2
4.347	3.4478	0	0	1	0	0	30.8	1	2	2	-0.193	3.233	2.3	9.338	4	0.998	1.147	0	0	0	1.169	0	0	0	0	2.011	0.014	0	10.535	4.098	0	0	1	1	3.405	2.515	1	7.864	0	0	2
4.343	3.9399	0	0	0	0	0	33.3	0	4	0	-2.514	3.047	1.5	9.309	4	1.09	1.139	0	0	0	1.108	0	0	0	0	2	-0.097	0	19.107	2.682	0	0	0	2	3.519	4.167	0	8.016	0	0	2
4.562	3.6148	0	0	0	0	0	25	1	3	0	-1.185	2.71	0.918	9.184	2	1.053	1.156	0	0	0	1.066	0	0	0	0	2	-0.265	0	9.449	1.521	0	0	0	2	3.424	4	0	7.507	0	0	2
4.691	3.9139	0	0	0	0	0	26.7	0	5	0	-2.845	3.138	1.436	9.666	5	1.086	1.153	0	0	0	1.066	0	0	0	0	2.117	0.053	0	19.412	2.428	0	0	0	3	3.49	4.241	0	8.03	0	0	2
4.476	3.72	0	0	0	0	0	31.3	1	3	0	-0.644	2.985	1.5	9.345	4	1.032	1.143	0	0	0	1.156	0	0	0	0	2.042	-0.088	0	20.291	2.34	0	0	0	0	3.458	3.292	0	7.864	0	0	2
4.385	3.9908	0	0	0	0	0	32.4	0	7	0	-1.569	3.819	3.09	9.999	10	1.034	1.141	0	0	0	1.135	0	0	0	0	2.061	0	0	21.678	6.884	0	0	0	0	3.432	2.833	0	8.562	0	0	2
4.791	4.5316	0	0	2	0	0	23.1	2	2	8	-1.384	3.354	1.73	9.99	2	1.018	1.173	0	0	0	1.117	0	0	0	0	2.194	-0.008	0	20.829	2.395	0	0	2	6	3.467	3.083	4	8.19	0	0	2
4.303	3.3317	0	0	0	0	0	34.8	3	1	0	1.559	3.027	1.837	9.389	1	0.979	1.135	0	0	0	1.236	0	0	0	0	2	0.042	0	10.396	3.193	0	0	0	0	3.349	2.37	0	7.827	0	0	2
4.499	2.8945	1	0	0	0	1	46.7	1	0	0	0	3.185	1.125	9.311	0	0.991	1.107	0	0	0	1.323	1	0	1	0	2.136	0.043	0	0	1.481	0	0	0	0	3.692	2.16	0	8.337	0	1	2
4.651	2.6738	0	0	2	0	1	41.7	1	2	3	-0.396	3.482	1.911	9.989	3	1.007	1.125	0	0	0	1.256	1	0	0	0	2.202	-0.002	0	21.674	3.267	0	1	3	1	3.611	2.692	1	8.461	0	0	2
4.692	2.7215	0	0	2	0	2	40.7	2	2	3	-0.393	3.547	1.876	10.164	3	1.002	1.126	0	0	0	1.259	1	0	0	0	2.236	0.001	0	21.814	3.356	0	1	3	1	3.659	2.619	1	8.548	0	0	2
4.543	2.5935	0	0	2	0	1	40.9	1	1	2	0.008	3.298	1.705	9.722	1	0.993	1.127	0	0	0	1.253	1	0	0	0	2.166	-0.008	0	10.506	2.905	0	0	2	1	3.567	2.394	1	8.223	0	0	2
4.653	1.8048	0	0	0	0	2	36.2	1	1	0	0	3.874	3.355	10.213	2	0.97	1.132	0	0	0	1.236	1	0	0	0	2.214	0	0	0	8.143	0	1	0	1	3.64	1.833	0	8.486	0	0	2
4.562	3.2113	0	0	0	0	2	42.9	0	2	0	0	3.025	0.875	9.54	4	1.022	1.119	0	0	0	1.209	1	0	0	0	2.17	0.047	0	0	1.14	0	2	0	2	3.646	2.917	0	8.003	0	0	2
4.77	3.031	0	0	0	0	2	45	2	1	0	0.125	3.217	1.185	9.882	2	0.987	1.114	0	0	0	1.294	1	0	0	0	2.236	0.014	0	10.757	1.74	0	0	0	0	3.695	2.4	0	8.251	0	0	2
5.072	2.4853	0	0	0	0	2	36.1	4	4	0	-0.892	4.22	2.972	10.799	12	0.984	1.133	0	0	0	1.22	1	0	0	0	2.351	0	0	24.843	7.668	0	0	0	0	3.794	2.144	0	8.984	2	0	2
4.882	3.2502	0	0	0	0	2	44.4	0	4	0	-2.254	3.451	1.258	10.136	8	1.053	1.116	0	0	0	1.194	1	0	0	0	2.288	0.005	0	20.766	2.011	0	0	0	2	3.762	3.389	0	8.529	0	0	2
4.844	2.3785	0	0	0	0	3	50	0	3	0	-0.439	3.716	0.625	10.35	9	1.015	1.104	0	0	0	1.266	2	0	0	0	2.286	0	0	11.622	3.405	0	2	0	1	3.736	2.573	0	8.765	1	0	2
4.77	2.6687	0	0	0	0	0	38.5	3	0	0	4.722	3.131	1.185	9.882	0	0.964	1.128	0	0	0	1.264	1	0	0	0	2.236	0.012	0	0	1.74	0	0	0	0	3.533	1.75	0	7.981	0	0	2
4.675	1.7703	0	0	2	0	0	33.3	0	0	4	0	3.343	0	9.971	0	0.967	1.141	0	0	0	1.185	2	0	0	0	2.236	0.001	0	0	2.829	0	0	4	1	3.269	1.551	1	7.764	0	0	2
4.645	1.7575	1	0	0	0	3	45.7	0	3	0	0	4.173	0	10.642	12	0.993	1.107	0	0	0	1.297	3	0	0	0	2.236	0	0	0	3.604	0	0	0	0	3.957	2.043	0	9.309	0	0	2
4.679	3.1788	0	0	0	0	2	44.4	0	2	0	0	3.233	1.261	9.715	4	1.011	1.116	0	0	0	1.246	1	0	0	0	2.222	0.014	0	10.219	1.695	0	1	0	0	3.67	2.583	0	8.192	0	0	2
4.863	2.4397	1	0	0	0	3	54.5	0	0	0	0	4.043	0.569	10.135	0	0.984	1.087	0	0	0	1.381	2	1	0	0	2.3	0.001	1	0	2.241	0	1	0	0	6.879	1.981	0	11.612	0	1	2
4.481	2.7716	0	0	0	0	0	33.3	0	2	0	-0.065	2.566	0.929	9.053	1	1.047	1.139	0	0	0	1.127	1	0	0	0	2.136	-0.239	0	9.677	0.964	0	0	0	0	3.454	3.033	0	7.487	0	0	2
4.414	3.0463	0	0	0	0	0	38.5	1	2	0	0	2.895	1.203	9.209	1	1.023	1.128	0	0	0	1.241	1	0	0	0	2.152	-0.083	0	0	1.496	0	0	0	1	3.637	2.667	0	7.872	0	0	2
4.303	2.6696	0	0	0	0	0	33.3	0	2	0	-0.046	2.709	0.862	9.067	2	1.025	1.139	0	0	0	1.166	1	0	0	0	2.115	0.137	0	10.021	0.956	0	0	0	0	3.416	2.778	0	7.481	0	0	2
4.875	2.757	0	0	0	0	0	35.3	1	3	0	-0.444	3.12	1.233	9.856	6	1.03	1.135	0	0	0	1.19	1	0	0	0	2.288	-0.026	0	21.128	1.585	1	0	0	0	3.588	3.019	0	8.043	0	0	2
4.414	2.9065	0	0	0	0	0	30.8	1	3	0	-0.549	2.875	0.917	9.459	3	1.049	1.144	0	0	0	1.119	1	0	0	0	2.199	-0.085	0	10.009	1.101	0	0	0	0	3.512	2.929	0	7.713	0	0	2
4.882	3.3902	0	0	0	0	0	41.2	0	4	1	-2.476	3.459	1.258	10.136	4	1.069	1.127	0	0	0	1.179	1	0	0	0	2.288	0.005	0	20.641	2.011	0	0	4	2	3.785	3.472	1	8.553	0	0	2
4.17	3.1898	0	0	0	0	0	20	1	2	0	-0.968	2.533	0.971	8.597	0	1.052	1.175	0	0	0	1.032	0	0	0	0	1.848	0.441	0	9.243	1.542	0	0	1	3	3.326	4.033	1	7.273	0	0	2
4.414	2.9195	0	0	0	0	0	27.3	0	2	0	-0.657	2.915	0.917	9.459	3	1.067	1.166	0	0	0	1.127	1	0	0	0	2.199	-0.087	0	20.069	1.101	0	0	2	2	3.556	3.405	2	7.873	0	0	2
5.076	3.5506	0	0	1	0	0	38.1	2	3	2	0	3.418	1.258	10.189	7	1.029	1.133	0	0	0	1.204	1	0	0	0	2.352	0.004	0	10.46	1.244	0	1	3	2	3.821	3.014	1	8.441	0	0	2
4.655	3.6465	0	0	2	0	0	25	0	3	2	-1.641	3.198	1.761	9.723	3	1.036	1.164	0	0	0	1.1	0	0	0	0	2.107	-0.028	0	20.135	2.989	0	0	3	5	3.445	3.567	2	8.044	0	0	2
3.414	2.4441	1	0	0	0	0	33.3	1	0	0	0	2.631	1	7.408	0	0.997	1.132	0	0	0	1.291	0	0	1	0	1.618	-0.575	0	0	1.707	0	0	0	0	3.567	2.653	0	7.775	0	1	2
4.303	3.0634	0	0	0	0	0	21.4	2	3	0	0	2.648	1.459	8.815	2	1.037	1.164	0	0	0	0.995	0	0	0	0	1.932	-0.253	0	0	1.745	0	0	0	3	3.102	3.722	0	6.978	0	0	2
4.303	3.0468	1	0	0	0	0	23.1	2	2	0	0	2.913	1.459	8.815	1	1.039	1.156	0	0	0	1.09	0	0	1	0	1.932	-0.244	0	0	1.745	0	0	0	2	3.579	3.407	0	7.899	0	1	2
4.214	2.9483	0	0	0	0	0	23.5	1	1	0	0	2.587	1.459	8.755	0	0.991	1.164	0	0	0	1.127	0	0	0	0	1.902	-0.223	0	0	2.052	0	0	1	1	3.077	2.5	1	6.954	0	0	2
3.732	2.6724	0	0	0	0	0	20	1	2	0	0	2.616	1.585	8.16	1	1.019	1.172	0	0	0	1.024	0	0	0	0	1.802	-0.247	0	0	2.488	0	0	1	3	2.938	3.167	1	6.799	0	0	2
3.414	2.956	0	0	0	0	0	33.3	0	2	0	0	2.39	1	7.408	0	1.09	1.139	0	0	0	1.171	0	0	0	0	1.618	-0.723	0	17.611	1.707	0	0	0	0	3.218	4.5	0	7.145	0	0	2
4.236	2.9854	0	0	0	0	0	32.1	2	2	0	-0.654	3.751	3.122	10.004	2	0.974	1.141	0	0	0	1.193	0	0	0	0	2	0	0	10.334	8.008	0	0	0	1	3.329	2.05	0	8.216	0	0	2
4.462	3.3098	0	0	0	0	0	32.3	2	4	0	-0.287	3.997	3.524	10.224	5	0.984	1.141	0	0	0	1.173	0	0	0	0	2.088	0	0	11.373	9.6	0	0	0	2	3.384	2.22	0	8.492	0	0	2
4	3.078	0	0	0	0	0	22.2	1	1	0	-0.333	2.306	0.811	8.318	0	1.022	1.171	0	0	0	1.113	0	0	0	0	1.732	-0.65	0	9.222	1	0	0	1	2	3.281	3.667	1	7.135	0	0	2
4.372	3.5554	0	0	0	0	0	29.2	2	3	0	-0.233	3.138	1.922	9.494	3	1.007	1.147	0	0	0	1.136	0	0	0	0	2.031	-0.026	0	10.251	3.412	0	0	0	0	3.355	2.6	0	7.811	0	0	2
4.382	3.2243	0	0	0	0	0	33.3	2	2	0	-0.013	3.935	3.554	10.06	4	0.973	1.138	0	0	0	1.203	0	0	0	0	2.051	0	0	11.42	9.36	0	0	0	0	3.366	1.903	0	8.397	0	0	2
4.17	3.5122	0	0	0	0	0	33.3	0	2	0	-0.981	2.57	0.971	8.597	2	1.047	1.139	0	0	0	1.147	0	0	0	0	1.848	0.444	0	9.25	1.542	0	0	0	1	3.396	3.933	0	7.436	0	0	2
4.346	3.4572	0	0	0	0	0	33.3	1	2	0	-0.33	3.048	1.975	9.16	4	0.998	1.139	0	0	0	1.181	0	0	0	0	2	0.046	0	10.346	3.165	0	0	0	0	3.423	2.63	0	7.73	0	0	2
4.644	3.9848	0	0	0	0	0	36.8	1	2	0	0.048	3.09	1.837	9.467	6	1.004	1.131	0	0	0	1.223	0	0	0	0	2.084	0.048	0	10.532	2.732	0	0	0	0	3.529	2.815	0	7.958	0	0	2
4.645	3.6462	0	0	4	0	0	23.1	0	2	4	-0.987	3.347	2.117	9.828	2	1.018	1.173	0	0	0	1.104	0	0	0	0	2.098	-0.008	0	10.217	4.049	0	0	3	7	3.432	3.097	4	8.143	0	0	2
4.645	0.8039	0	0	0	0	0	34.1	3	12	0	-0.966	5.043	1.182	11.662	23	0.989	1.137	0	0	0	1.173	6	0	0	0	2.475	0	0	38.399	11.072	0	0	0	0	3.58	1.998	0	9.841	0	0	2
3.902	2.7284	0	0	1	0	0	33.3	1	0	1	0	3.092	2.322	8.881	0	0.969	1.141	0	0	0	1.233	0	0	0	0	1.919	-0.022	0	0	4.086	0	0	1	0	3.24	2.1	1	7.617	0	0	2
3	2.5124	0	0	0	0	0	33.3	1	0	0	0	2.081	0.918	6.594	0	0.998	1.152	0	0	0	1.303	0	0	0	0	1.414	0.917	0	0	1.333	0	0	1	0	3.201	3.5	1	6.984	0	0	2
4.362	3.6459	0	0	0	0	0	33.3	1	2	1	-0.449	2.997	1.906	9.059	3	1.027	1.144	0	0	0	1.205	0	0	0	0	2	-0.089	0	10.198	2.524	0	0	1	0	3.441	3.208	1	7.868	0	0	2
4.5	4.1188	1	0	0	0	0	32	3	3	0	0	4.808	4.3	10.919	9	0.967	1.14	0	0	0	1.211	0	0	0	0	2.121	0	0	0	10.634	0	0	0	0	3.939	1.622	0	9.326	0	0	2
4.593	2.8754	0	0	1	0	1	42.1	1	1	2	-0.036	3.222	1.461	9.665	1	0.998	1.125	0	0	0	1.264	1	0	0	0	2.175	0.014	0	10.502	2.298	0	1	3	1	3.599	2.483	1	8.187	0	0	2
4.499	2.8728	0	0	2	0	1	41.2	1	0	2	0	2.976	1.125	9.311	0	0.979	1.127	0	0	0	1.257	1	0	0	0	2.136	0.043	0	0	1.481	0	0	1	2	3.554	2.146	1	7.83	0	0	2
4.596	3.2643	0	0	0	0	2	42.9	0	2	0	0	3.025	0.875	9.54	4	1.022	1.119	0	0	0	1.223	1	0	0	0	2.175	0.047	0	0	1.069	0	2	0	2	3.651	2.917	0	8.003	0	0	2
4.517	2.898	0	0	0	0	1	42.1	1	1	0	0	3.086	1.409	9.391	2	0.987	1.12	0	0	0	1.252	1	0	0	0	2.149	-0.025	0	0	2.036	0	1	0	0	3.574	2.074	0	7.928	0	0	2
4.607	3.1199	0	0	1	0	2	38.9	0	1	2	0	3.105	1.187	9.631	2	0.998	1.132	0	0	0	1.227	1	0	0	0	2.194	-0.025	0	0	1.544	0	2	2	2	3.643	2.315	1	8.042	0	0	2
4.499	3.0314	0	0	0	0	1	50	0	1	0	0	3.027	1.125	9.311	2	0.998	1.104	0	0	0	1.291	1	0	0	0	2.136	0.045	0	10.006	1.481	0	0	0	0	3.592	2.583	0	7.979	0	0	2
4.732	3.015	0	0	0	0	1	47.1	1	1	0	0.121	3.127	1.187	9.642	2	0.992	1.11	0	0	0	1.286	1	0	0	0	2.194	-0.025	0	10.645	1.659	0	0	0	0	3.652	2.481	0	8.132	0	0	2
5.072	2.9677	0	0	0	0	2	38.1	2	4	0	-0.942	3.863	2.341	10.435	12	1.001	1.129	0	0	0	1.206	1	0	0	0	2.351	0	0	23.889	4.023	0	0	0	0	3.794	2.433	0	8.737	2	0	2
5.075	2.9203	0	0	0	0	2	36.4	4	4	0	-0.888	4.159	2.681	10.794	14	0.986	1.132	0	0	0	1.21	1	0	0	0	2.357	0	0	25.14	5.828	0	0	0	0	3.795	2.19	0	8.941	2	0	2
4.842	3.2871	0	0	1	0	2	41.2	0	4	2	-1.093	3.483	1.258	10.136	8	1.069	1.127	0	1	0	1.199	1	0	0	0	2.278	0.005	0	30.593	2.113	0	1	2	1	3.849	3.5	1	8.704	0	0	2
5.021	3.5325	0	0	0	0	4	38.9	0	5	0	-1.291	3.45	1.124	10.277	10	1.072	1.127	0	0	0	1.147	1	0	0	0	2.343	0.005	0	10.313	1.623	0	3	0	4	3.834	3.611	0	8.537	0	0	2
4.499	3.0645	0	0	2	0	1	53.8	0	0	2	0	3.047	1.125	9.311	0	0.99	1.102	0	0	0	1.337	1	0	0	0	2.136	0.046	0	0	1.481	0	0	1	0	3.636	2.521	1	8.094	0	0	2
4.414	2.1543	0	0	1	0	0	30	0	0	2	0	2.736	0.802	9.183	0	0.97	1.149	0	0	0	1.165	1	0	0	0	2.101	-0.064	0	0	0.975	0	0	2	2	3.143	1.833	1	7.083	0	0	2
5.099	2.2523	0	0	0	1	0	35.1	2	2	0	1.47	3.533	1.938	10.469	3	0.983	1.135	0	0	0	1.209	1	0	0	0	2.236	-0.001	0	10.55	3.879	1	0	0	1	3.429	2.283	0	8.257	0	0	2
4.791	2.9639	0	0	0	0	2	45	0	1	0	0	3.211	1.461	9.725	3	0.987	1.114	0	0	0	1.29	1	0	0	0	2.231	0.014	0	0	1.917	0	1	0	1	3.661	2.383	0	8.14	0	0	2
4.842	2.4571	0	0	0	0	2	54.5	0	0	0	0	3.414	0	9.955	0	0.974	1.094	0	0	0	1.336	2	0	0	0	2.278	-0.002	0	0	2.113	0	0	0	0	3.711	1.944	0	8.428	0	0	2
4.303	2.9763	0	0	0	0	0	30	0	3	0	-0.546	2.745	0.862	9.067	2	1.075	1.146	0	0	0	1.101	1	0	0	0	2.115	0.153	0	9.799	0.956	0	0	0	0	3.464	3.111	0	7.565	0	0	2
4.414	2.8688	0	0	0	0	0	41.7	0	1	1	-0.053	2.898	0.802	9.183	2	1.016	1.128	0	0	0	1.25	1	0	0	0	2.101	-0.082	0	10.214	0.975	0	0	2	1	3.523	2.738	1	7.808	0	0	2
4	2.1142	0	0	0	0	0	29.4	0	0	1	0	2.585	0	8.623	0	0.972	1.151	0	0	0	1.138	1	0	0	0	2	0.112	0	0	0.667	0	0	2	1	3.033	1.667	1	6.823	0	0	2
4.918	2.3933	0	2	6	0	0	21.7	0	2	10	0	3.482	1.116	10.266	4	1.045	1.184	0	0	0	1.136	3	0	0	0	2.376	0.001	0	20.532	1.651	0	0	4	0	3.535	2.731	6	8.314	0	0	2
4.983	4.2631	0	0	0	0	0	23.1	2	6	0	0	3.342	1.792	10.074	8	1.044	1.16	0	0	0	1.011	0	0	0	0	2.247	-0.008	0	0	2.666	0	0	0	6	3.397	3.694	0	7.88	0	0	2
4.383	3.2291	0	0	0	0	0	32.6	2	2	0	0.022	4.136	3.882	10.272	4	0.97	1.14	0	0	0	1.199	0	0	0	0	2.058	0	0	11.783	11.382	0	0	0	0	3.366	1.789	0	8.51	0	0	2
3.956	2.8079	0	0	0	0	0	31.9	2	0	0	0	3.413	2.974	9.377	0	0.96	1.141	0	0	0	1.208	0	0	0	0	1.962	0.001	0	0	6.102	0	0	0	0	2.976	1.567	0	7.59	0	0	2
3.848	2.5749	0	0	2	0	0	25	2	0	2	0	2.824	2	8.584	0	0.975	1.163	0	0	0	1.134	0	0	0	0	1.879	-0.07	0	0	3.284	0	0	2	4	2.918	2.125	2	6.954	0	0	2
3.802	2.7308	0	0	0	0	0	22.2	2	2	0	0	2.753	1.95	8.394	0	1.01	1.166	0	0	0	1.058	0	0	0	0	1.848	0.141	0	0	2.885	0	0	2	3	2.955	2.929	1	6.944	0	0	2
4.399	3.3815	1	0	0	0	0	32.6	2	4	0	-0.214	4.632	4.491	10.776	8	0.974	1.138	0	0	0	1.206	0	0	0	0	2.08	0	0	23.914	17.537	0	0	0	0	3.646	1.855	0	9.204	0	0	2
4.334	3.6944	0	0	0	0	0	33.3	1	2	0	-0.359	2.838	1.557	8.944	3	1.013	1.139	0	0	0	1.178	0	0	0	0	1.97	0.15	0	10.072	2.195	0	0	0	0	3.421	2.952	0	7.598	0	0	2
4.347	3.1896	0	0	0	0	0	33.3	1	2	0	-0.312	3.371	2.565	9.489	4	0.985	1.139	0	0	0	1.195	0	0	0	0	2.015	0.004	0	10.607	4.993	0	0	0	0	3.423	2.282	0	7.952	0	0	2
4.414	3.2075	0	0	0	0	0	44.4	0	3	0	-1.157	2.954	0.917	9.459	4	1.096	1.116	0	0	0	1.183	1	0	0	0	2.199	-0.091	0	19.847	1.101	0	0	0	0	3.658	3.548	0	8.015	0	0	2
4.17	2.9651	0	0	0	0	0	33.3	2	0	2	0	2.499	0.971	8.597	0	0.979	1.145	0	0	0	1.271	0	0	0	0	1.848	0.368	0	0	1.542	0	0	1	0	3.33	2.767	1	7.322	0	0	2
4	3	0	0	0	0	0	50	0	0	0	0	2.72	0	8.623	0	0.971	1.104	0	0	0	1.316	1	0	0	0	2	0.13	0	0	0.667	0	0	0	0	3.452	2	0	7.573	0	0	2
4.499	3.0778	0	0	0	0	1	43.8	0	1	0	0	2.99	1.125	9.311	2	0.991	1.117	0	0	0	1.253	1	0	0	0	2.136	0.045	0	0	1.481	0	1	0	0	3.573	2.146	0	7.878	0	0	2
4.783	3.2726	0	0	2	0	2	38.9	0	1	2	0	3.105	1.187	9.668	2	0.998	1.132	0	0	0	1.23	1	0	0	0	2.222	-0.025	0	0	1.358	0	2	2	2	3.666	2.315	1	8.046	0	0	2
5.31	2.3715	0	0	0	0	4	58.3	0	2	0	-0.128	3.745	0.625	10.681	8	1.008	1.087	0	0	0	1.312	6	0	0	0	2.499	0	0	24.203	1.262	0	0	0	0	3.942	2.5	0	8.901	0	0	2
4.977	1.9452	0	0	0	0	0	32.4	1	6	0	-0.347	4.201	3.866	10.735	9	0.992	1.14	0	0	0	1.166	1	0	0	0	2.361	0	0	11.747	10.593	0	0	0	3	3.497	2.3	0	8.778	0	0	2
4.977	1.9472	0	0	0	0	0	31.4	1	6	0	-0.338	4.127	3.706	10.694	9	0.993	1.143	0	0	0	1.153	1	0	0	0	2.361	0	0	11.724	9.639	0	0	0	3	3.497	2.321	0	8.68	0	0	2
4.825	3.1934	3	0	0	0	3	46.7	1	0	0	0	3.642	1.185	9.902	0	1.034	1.1	0	0	0	1.359	1	0	1	0	2.263	0.014	0	0	1.476	0	2	0	0	4.054	2.483	0	9.085	0	3	1
4.562	1.8929	0	0	6	0	0	35.1	0	0	6	0	3.526	0	10.054	0	0.974	1.139	0	0	0	1.209	2	0	0	0	2.194	0	0	0	4.13	0	0	4	0	3.489	1.744	2	8.179	0	0	1
4.982	2.3934	0	0	0	0	0	42.1	0	3	0	-0.686	3.339	0.762	10.226	8	1.027	1.12	0	0	0	1.204	3	0	0	0	2.424	0.004	0	21.884	1.027	2	0	0	0	3.693	2.773	0	8.297	0	0	1
6.316	7.7233	0	0	0	11	0	31.6	1	2	0	-4.617	4.645	1.747	12.353	2	1.291	1.348	0	0	1	0.906	0	0	0	0	2.69	0	0	9.855	5.094	0	0	0	1	3.993	5.741	0	9.673	0	23	1
6.33	7.9184	0	0	0	13	0	31.8	1	2	0	-4.724	4.795	1.824	12.519	2	1.292	1.35	0	0	1	0.906	0	0	0	0	2.7	0	0	9.894	5.891	0	0	0	1	4.005	5.742	0	9.825	0	27	1
5.236	3.9153	6	0	0	0	6	50	0	0	0	0	4.045	0.799	10.434	0	1.133	1.076	0	0	0	1.408	1	0	1	0	2.414	0.004	0	0	0.873	0	6	0	0	4.337	2.889	0	9.676	0	6	1
5.522	3.7026	0	0	0	3	4	36.7	9	1	0	0	3.769	1.131	11.278	4	0.971	1.131	0	0	0	1.265	1	0	0	0	2.491	0	0	0	1.648	0	1	0	1	3.876	2.022	0	8.78	0	0	1
4	2.3041	0	0	0	0	0	40	0	0	0	0	3.301	0	9.314	0	0.965	1.125	0	0	0	1.274	1	0	0	0	2	0.004	0	0	1.244	0	0	0	0	3.237	1.75	0	7.887	0	0	1
5.511	3.4572	0	0	0	4	0	30.9	9	4	0	0	3.844	1.702	11.324	14	0.988	1.144	0	0	0	1.185	1	0	0	0	2.455	0	0	0	2.753	1	0	0	0	3.582	2.04	0	8.624	0	0	1
5.798	1.9414	1	0	0	0	4	53.3	0	0	0	0	4.75	0	11.103	0	0.97	1.085	0	0	0	1.455	4	0	0	0	2.562	0	0	0	1.471	0	0	0	0	10.329	1.883	0	14.016	0	0	1
5.451	2.8245	0	1	9	2	6	39.2	6	3	10	0	4.167	1.07	11.333	7	1	1.131	0	1	0	1.256	2	0	0	0	2.461	0	0	22.251	4.053	0	4	8	1	3.91	2.481	3	9.32	0	0	1
5.449	3.493	0	0	0	3	3	37.5	9	0	0	0	3.705	1.162	11.208	0	0.964	1.13	0	0	0	1.28	1	0	0	0	2.449	0	0	0	1.726	0	0	0	0	3.814	1.819	0	8.693	0	0	1
4.88	2.4237	2	0	0	0	4	54.5	0	0	0	0	4.426	0.673	10.289	0	0.994	1.08	0	0	0	1.425	2	1	0	0	2.316	-0.001	1	0	2.38	0	2	0	0	6.881	2.012	0	12.284	0	2	1
5.495	2.7485	0	0	0	4	8	38.7	12	2	0	0	4.274	1.059	11.72	8	0.975	1.127	0	0	0	1.271	2	0	0	0	2.494	0	0	0	3.879	0	2	0	2	3.895	2.059	0	9.318	0	0	1
5.87	2.7059	5	0	0	2	4	48.3	1	1	0	0	4.278	0.953	11.16	4	1.039	1.098	0	0	1	1.34	2	0	1	0	2.52	0	0	0	2.321	0	2	0	1	4.28	2.586	0	9.741	0	5	1
5.998	1.8789	6	0	0	3	0	44.4	0	1	0	0.642	4.308	0.749	11.637	3	1.054	1.103	0	0	0	1.332	15	0	1	0	2.859	0	0	0	1.117	6	0	0	0	4.405	2.355	0	9.843	0	6	1
5.997	2.1119	6	0	0	3	0	46.2	0	0	0	0.654	4.268	0.76	11.555	0	1.043	1.099	0	0	0	1.378	10	0	1	0	2.824	0	0	0	1.013	6	0	0	0	4.404	2.366	0	9.796	0	6	1
5.995	2.3808	8	0	0	3	0	41.7	0	0	0	0.394	4.378	0.752	11.528	0	1.074	1.102	0	0	0	1.373	6	0	1	0	2.805	0	0	0	1.076	4	0	0	0	4.407	2.6	0	9.952	0	8	1
5.494	2.7618	0	0	0	2	5	42.6	6	1	0	0	3.914	1.061	11.182	4	0.975	1.119	0	0	0	1.288	2	0	0	0	2.483	0	0	0	2.176	0	1	0	1	3.888	2.04	0	8.961	0	0	1
5.029	1.6864	2	0	7	0	2	38.8	0	0	6	0	4.128	0	10.839	0	0.979	1.119	0	0	0	1.308	5	0	0	0	2.418	0	0	0	3.219	0	0	7	0	4.348	1.71	2	9.423	0	0	1
5.292	4.3135	8	0	0	2	0	28.6	2	1	0	0	4.256	1.907	10.8	2	1.1	1.127	0	0	2	1.321	0	0	1	0	2.255	0.001	0	0	4.275	0	0	0	0	4.277	2.97	0	9.84	0	8	1
4.912	3.4643	3	0	0	0	3	50	0	0	0	0	3.588	0.881	9.863	0	1.052	1.09	0	0	0	1.388	1	0	1	0	2.264	-0.025	0	0	0.95	0	3	0	0	4.139	2.593	0	9.097	0	3	1
5.027	3.5931	4	0	0	0	4	50	0	0	0	0	3.764	0.861	10.084	0	1.079	1.085	0	0	0	1.398	1	0	1	0	2.318	0.014	0	0	0.984	0	4	0	0	4.211	2.711	0	9.329	0	4	1
4.935	3.5218	4	0	0	0	4	50	0	0	0	0	3.764	0.861	10.06	0	1.079	1.085	0	0	0	1.399	1	0	1	0	2.303	0.014	0	0	1.047	0	4	0	0	4.174	2.711	0	9.328	0	4	1
5.119	3.736	5	0	0	0	5	50	0	0	0	0	3.915	0.832	10.265	0	1.106	1.08	0	0	0	1.405	1	0	1	0	2.365	-0.008	0	0	0.952	0	5	0	0	4.27	2.808	0	9.517	0	5	1
5.035	2.6068	3	0	1	0	6	48	0	3	2	0	4.145	0.954	10.713	8	1.064	1.105	0	1	0	1.308	2	0	1	0	2.368	0	0	21.048	3.414	0	6	2	0	4.11	2.833	1	9.572	0	3	1
5.149	1.8559	0	0	0	0	3	40	0	1	0	0	3.783	0.447	10.642	4	0.974	1.125	0	0	0	1.238	3	0	0	0	2.411	0	0	0	2.814	2	1	0	1	3.767	1.825	0	8.579	0	0	1
4.675	2.1615	0	0	0	0	2	52	0	0	0	0	3.478	0	9.971	0	0.972	1.1	0	0	0	1.336	2	0	0	0	2.236	0.001	0	0	2.829	0	0	0	0	3.633	1.91	0	8.453	0	0	1
5.109	2.4912	4	0	2	0	8	44.8	0	0	4	0	4.178	0.749	10.817	0	1.028	1.113	0	0	0	1.336	2	0	1	0	2.398	0	0	0	3.174	0	6	4	4	4.124	2.488	2	9.615	0	4	1
5.045	2.1704	0	0	4	0	4	53.3	0	0	5	0	3.772	0	10.481	0	0.98	1.1	0	0	0	1.338	4	0	0	1	2.385	0	0	0	2.901	0	2	4	1	3.886	1.951	1	8.877	0	0	1
4.461	3.6265	0	0	8	0	0	25.7	0	0	0	0	3.242	2.117	9.797	0	0.975	1.161	0	0	0	1.182	0	0	0	0	2.084	-0.007	0	0	3.798	0	0	4	0	3.216	1.833	3	7.767	0	0	1
4	2.7345	0	1	0	0	0	16.7	0	0	0	0	2.197	0.811	8.318	0	0.988	1.187	1	0	0	1.104	0	0	0	0	1.732	-0.572	0	0	1	0	0	2	2	3.02	2.5	2	6.636	0	0	1
5.382	4.8614	1	0	0	1	0	20	2	4	0	0	3.855	1.352	10.182	6	1.086	1.162	0	0	0	1.154	0	1	0	0	2.264	0.051	0	19.844	1.459	0	0	2	2	6.88	3.889	1	11.599	0	1	1
3	2.0093	0	0	0	0	0	22.2	0	1	0	0	1.926	0.918	6.594	0	0.998	1.162	0	0	0	1.102	0	0	0	0	1.414	0.861	0	0	1.333	0	0	0	0	2.731	2.5	0	6.033	0	0	1
4.414	3.4168	0	0	0	0	0	28.6	4	1	0	0	2.72	1.379	9.222	0	0.977	1.148	0	0	0	1.18	0	0	0	0	2	0.124	0	0	2.133	0	0	0	0	3.189	2.024	0	7.198	0	0	1
3.879	3.1116	0	0	0	0	0	26.1	0	3	0	0	2.995	2.281	8.743	0	1.007	1.154	0	0	0	1.107	0	0	0	0	1.902	0.047	0	0	3.685	0	0	0	0	3.047	2.278	0	7.323	0	0	1
3.414	2.1658	2	0	0	0	0	20	0	0	0	0	2.78	1	7.408	0	0.98	1.109	0	0	0	1.396	0	0	0	0	1.618	-0.501	0	0	1.707	0	0	0	0	4.066	1.917	0	8.467	0	0	1
4.732	3.0634	0	0	0	0	0	28.6	4	4	0	0	3.327	0.827	10.09	8	1.014	1.149	0	0	0	1.118	1	0	0	0	2.236	0.004	0	0	1.026	0	0	0	0	3.426	2.278	0	7.977	0	0	1
4.17	3.021	1	0	0	0	0	22.2	1	1	0	-0.259	4.279	0.971	8.597	0	1.029	1.14	0	0	0	1.495	0	0	0	0	1.848	0.396	0	9.583	1.542	0	0	1	2	10.692	3.257	1	14.218	0	1	1
5.248	4.9627	0	1	0	2	0	33.3	4	0	10	0	3.388	1.792	10.573	0	0.998	1.152	0	0	0	1.257	0	0	0	0	2.247	-0.008	0	0	3.06	0	0	10	0	3.648	2.792	4	8.44	0	0	1
3.414	3.4592	1	0	0	0	0	28.6	0	0	0	0	2.634	1	7.408	0	1.009	1.119	0	0	0	1.384	0	0	0	0	1.618	-0.642	0	0	1.707	0	0	0	0	3.844	2.792	1	8.128	0	0	1
3	1.925	0	1	0	0	0	11.1	0	0	0	0	1.922	0.918	6.594	0	0.997	1.203	1	0	0	1.033	0	0	0	0	1.414	0.852	0	0	1.333	0	0	1	3	2.684	2.833	2	5.93	0	0	1
4.641	2.9372	1	0	0	0	2	47.4	1	0	0	0	3.37	1.261	9.714	0	0.986	1.106	0	0	0	1.331	1	0	1	0	2.214	0.013	0	0	1.783	0	0	0	0	3.729	2.194	0	8.517	0	1	1
5.325	3.1334	4	0	0	0	6	53.3	0	3	0	-1.749	4.054	0.789	10.761	8	1.136	1.082	0	0	0	1.322	3	0	1	0	2.534	0	0	22.449	1.13	0	4	0	0	4.276	3.152	0	9.574	2	4	1
4.783	3.1253	2	0	0	0	2	46.7	1	0	0	0	3.439	1.187	9.668	0	1.012	1.103	0	0	0	1.346	1	0	1	0	2.222	-0.025	0	0	1.358	0	1	0	0	3.927	2.34	0	8.78	0	2	1
4.912	3.2934	0	0	1	0	3	40	2	0	4	0	3.087	0.881	9.863	0	0.976	1.129	0	0	0	1.285	1	0	0	0	2.264	-0.024	0	0	0.95	0	1	2	2	3.72	2.111	1	8.103	0	0	1
4.732	3.2417	0	0	2	0	2	37.5	0	0	4	0	2.997	0.875	9.579	0	0.991	1.14	0	0	0	1.25	1	0	0	0	2.194	0.045	0	0	0.854	0	2	4	4	3.655	2.417	2	7.973	0	0	1
4.596	3.1276	0	0	2	0	2	41.2	1	0	2	0	2.984	0.875	9.54	0	0.979	1.127	0	0	0	1.291	1	0	0	0	2.175	0.043	0	0	1.069	0	1	2	2	3.632	2.167	1	7.954	0	0	1
4.562	3.1562	1	0	1	0	2	42.9	0	0	2	0	3.202	0.875	9.54	0	1.005	1.121	0	0	0	1.308	1	0	1	0	2.17	0.045	0	0	1.14	0	2	2	2	3.87	2.431	1	8.463	0	1	1
5.029	3.5846	0	0	2	0	3	40	2	2	3	0	3.356	1.16	10.122	4	1.015	1.129	0	1	0	1.26	1	0	0	0	2.318	-0.008	0	20.759	1.572	0	1	2	0	3.882	2.818	1	8.586	0	0	1
4.782	3.1979	1	0	1	0	2	41.2	1	2	2	0	3.507	1.273	9.947	4	1.043	1.124	0	1	0	1.26	1	0	1	0	2.251	-0.008	0	20.346	1.951	0	1	2	0	3.848	2.995	1	8.81	0	1	1
5.004	3.5241	3	1	3	0	4	37.5	0	0	4	0	3.71	1.16	10.116	0	1.052	1.13	1	0	0	1.319	1	0	1	0	2.327	-0.008	0	0	1.268	0	4	3	3	4.102	2.682	2	9.166	0	3	1
5.318	3.1083	0	0	0	1	2	40	3	1	0	0	3.272	1.16	10.388	2	0.981	1.125	0	0	0	1.263	1	0	0	0	2.318	-0.007	0	0	1.782	0	1	0	1	3.702	2.235	0	8.244	0	0	1
4.807	3.2498	0	0	0	0	3	42.1	2	1	0	0	3.1	0.881	9.833	3	0.987	1.12	0	0	0	1.275	1	0	0	0	2.246	-0.024	0	0	1.06	0	1	0	1	3.711	2.333	0	8.114	0	0	1
4.642	3.1871	0	0	1	0	2	38.9	0	1	2	0	3.105	1.187	9.631	2	0.998	1.132	0	0	0	1.231	1	0	0	0	2.2	-0.025	0	0	1.487	0	2	2	2	3.648	2.315	1	8.042	0	0	1
4.965	3.6579	1	0	1	0	3	40	0	3	2	0	3.528	1.16	10.099	6	1.078	1.127	0	1	0	1.237	1	0	1	0	2.305	-0.008	0	20.322	1.553	0	3	2	1	3.972	3.374	1	8.899	0	1	1
5.365	3.1068	0	0	0	1	1	39.1	2	2	0	0	3.287	1.455	10.315	5	0.998	1.127	0	0	0	1.217	1	0	0	0	2.315	-0.008	0	0	1.897	0	0	0	1	3.657	2.402	0	8.196	0	0	1
4.783	3.2813	1	0	2	0	2	53.8	0	0	2	0	3.333	1.187	9.668	0	1.015	1.098	0	0	0	1.363	1	0	1	0	2.222	-0.026	0	0	1.358	0	1	1	0	3.925	2.66	1	8.631	0	1	1
4	2.2857	0	0	0	0	0	40	0	0	0	0	2.914	0	8.908	0	0.965	1.125	0	0	0	1.295	1	0	0	0	2	0.039	0	0	0.854	0	0	0	0	3.233	1.75	0	7.482	0	0	1
4.679	2.2806	0	0	4	0	0	28.6	2	0	4	0	3.084	1.261	9.715	0	0.974	1.154	0	0	0	1.159	1	0	0	0	2.222	0.012	0	0	1.695	2	0	2	4	3.245	1.967	2	7.476	0	0	1
4.825	2.4725	0	0	0	0	0	33.3	0	2	0	0	3.15	1.185	9.902	4	0.993	1.139	0	0	0	1.177	1	0	0	0	2.263	0.013	0	0	1.476	1	0	0	2	3.367	2.55	0	7.747	0	0	1
5.509	2.1816	3	0	0	0	2	48	0	0	0	0	3.897	0.648	10.62	0	0.989	1.084	0	0	0	1.449	2	0	1	0	2.404	0	0	0	2.451	0	2	0	0	4.592	2.15	0	9.532	0	2	1
5.2	3.1674	0	0	6	0	4	45.5	0	4	6	0	3.793	1.125	10.598	8	1.058	1.121	0	2	0	1.262	3	0	0	0	2.441	0	0	42.927	1.832	0	2	4	0	4.033	3.167	2	9.15	0	0	1
5.103	2.7331	0	0	0	0	2	55.6	0	2	0	-0.185	3.46	0.73	10.265	6	1.017	1.092	0	0	0	1.294	3	0	0	0	2.393	-0.002	0	22.384	1.026	0	0	0	0	3.843	2.722	0	8.577	0	0	1
4.803	1.403	0	0	6	0	4	42.2	0	2	10	-0.069	4.134	0.477	10.907	6	1.003	1.127	0	0	0	1.215	4	0	0	0	2.356	0	0	23.374	5.207	0	2	4	2	3.729	2.26	4	9.22	0	0	1
4.303	3.3382	0	0	0	0	0	33.3	1	0	0	0	2.741	0.862	9.067	0	0.998	1.152	0	0	0	1.289	1	0	0	1	2.115	0.137	0	0	0.956	0	0	4	1	3.627	2.194	2	7.794	0	0	1
4.499	3.1284	0	0	0	0	0	46.7	0	0	2	0	3.013	1.125	9.311	0	0.984	1.116	0	0	0	1.299	1	0	0	0	2.136	0.045	0	0	1.481	0	0	3	0	3.608	2.208	1	7.967	0	0	1
5.361	1.89	0	0	2	1	0	28.9	2	4	2	0	3.764	1.591	10.691	16	1.003	1.151	0	0	0	1.132	2	0	0	0	2.407	0	0	0	3.261	0	0	2	4	3.495	2.154	2	8.325	0	0	1
5.336	2.228	2	0	4	0	2	58.3	0	2	2	0.284	4.113	1.013	10.917	6	1.037	1.07	0	0	0	1.377	6	0	0	0	2.526	0	0	24.788	1.706	0	0	2	0	4.238	2.8	2	9.511	0	0	1
4.499	2.3906	0	0	0	0	0	28.6	1	1	0	0	2.889	1.125	9.311	0	0.987	1.152	0	0	0	1.131	1	0	0	0	2.136	0.041	0	0	1.481	0	0	3	0	3.229	1.875	1	7.32	0	0	1
4.517	2.2821	0	0	3	0	0	25	1	0	0	0	2.994	1.409	9.391	0	0.984	1.166	0	0	0	1.129	1	0	0	0	2.149	-0.023	0	0	2.036	0	0	6	3	3.219	1.944	3	7.385	0	0	1
4.982	2.3549	0	0	2	0	0	40	0	2	2	-0.186	3.329	0.762	10.226	6	1.015	1.129	0	0	0	1.216	3	0	0	0	2.424	0.004	0	22.106	1.027	2	0	2	1	3.673	2.682	1	8.272	0	0	1
4.596	3.4161	2	0	0	0	0	45.5	0	0	1	0	3.382	0.875	9.54	0	1.047	1.111	0	0	0	1.35	1	0	1	0	2.175	0.047	0	0	1.069	0	0	2	0	3.992	2.569	1	8.812	0	2	1
4.651	3.0402	2	0	0	0	0	33.3	0	1	0	0.498	3.349	0.906	9.773	2	1.05	1.117	0	0	0	1.331	1	0	1	0	2.278	0.046	0	10.529	1.017	0	0	2	0	4.116	2.785	1	8.818	0	1	1
4.923	2.7189	1	0	2	0	2	46.7	0	1	2	0.014	3.395	0.664	10.037	2	1.018	1.097	0	0	0	1.327	3	0	0	0	2.376	-0.008	0	10.934	1.057	0	1	2	1	4.009	2.433	1	8.695	0	0	1
3.414	2.2062	2	0	0	0	0	25	2	0	0	0	2.889	1	7.408	0	1.037	1.142	0	0	0	1.28	0	0	0	0	1.618	-0.57	0	0	1.707	0	0	0	0	3.676	2.806	0	8.243	0	2	1
4.923	3.0313	0	0	0	0	2	41.7	3	0	0	0	3.164	1.185	9.911	0	0.966	1.121	0	0	0	1.299	1	0	0	0	2.267	0.012	0	0	1.563	0	0	0	0	3.669	1.867	0	8.087	0	0	1
5.313	3.4071	1	0	3	0	2	31.6	0	2	4	0	3.492	1.16	10.388	4	1.031	1.136	0	0	0	1.244	1	0	0	0	2.311	-0.008	0	21.362	1.833	0	2	3	4	4.725	3.114	2	9.499	0	0	1
5.072	2.4738	0	0	0	0	4	50	0	3	0	-0.266	3.72	0.703	10.481	9	1.015	1.104	0	0	0	1.267	2	0	0	0	2.363	0	0	11.937	2.723	0	2	0	2	3.827	2.708	0	8.803	0	0	1
4.912	2.3426	0	0	0	0	4	48.1	0	2	0	0	3.633	0.648	10.338	6	0.998	1.108	0	0	0	1.281	2	0	0	0	2.314	0	0	0	2.863	0	2	0	2	3.733	2.411	0	8.658	0	0	1
5.125	3.3889	0	0	0	1	0	30.8	5	0	0	0	2.821	1.299	10.01	0	0.96	1.144	0	0	0	1.246	0	0	0	0	2.149	-0.062	0	0	2.097	0	0	0	0	3.283	1.76	0	7.401	0	0	1
5	3.756	4	0	0	1	0	20	1	0	0	0	3.4	0.722	9.657	0	1.212	1.121	0	0	0	1.407	0	0	0	0	2	0.42	0	0	0.8	0	0	0	0	4.385	3.539	0	9.115	0	4	1
5.646	4.6399	6	0	0	2	0	25	2	0	0	0	3.827	0.811	10.505	0	1.199	1.114	0	0	2	1.392	0	0	0	0	2.303	-0.086	0	0	1.411	0	0	0	0	4.444	3.396	0	9.531	0	6	1
5.646	4.8079	2	0	0	2	0	25	2	0	0	0	4.249	0.811	10.505	0	1.27	1.286	0	0	2	1.138	0	1	0	0	2.303	-0.098	0	0	1.411	0	0	0	0	6.925	5	0	12.274	0	6	1
4.523	3.4355	0	0	0	0	0	28.6	4	0	2	0	2.939	1.837	9.454	0	0.966	1.151	0	0	0	1.173	0	0	0	0	2.074	0.038	0	0	2.57	0	0	4	1	3.177	1.796	1	7.316	0	0	1
4.343	4.368	0	1	2	0	0	16.7	0	2	0	-2.076	3.044	1.5	9.309	0	1.088	1.201	0	0	0	1.095	0	0	0	0	2	-0.099	0	19.316	2.682	0	0	2	4	3.563	3.917	4	8.058	0	0	1
4.737	4.1851	2	0	4	0	0	24.1	0	2	2	-0.804	3.693	2.074	10.071	2	1.014	1.146	0	0	0	1.233	0	0	0	0	2.175	-0.002	0	21.065	3.255	0	0	2	4	3.856	2.81	3	8.938	0	0	1
5.262	4.758	1	0	0	0	0	27.7	3	7	0	0	4.111	3.113	10.545	12	0.999	1.146	0	0	0	1.156	0	0	0	0	2.258	0	0	12.646	4.518	0	0	0	0	4.415	2.204	0	9.274	0	0	1
5.333	4.0653	1	0	0	0	0	30.2	4	0	0	0	4.471	2.205	10.331	0	0.957	1.134	0	0	0	1.366	0	0	0	0	2.303	0	0	0	1.951	0	0	0	0	10.319	1.554	0	14.005	0	0	1
4.732	2.9815	0	0	0	0	1	47.4	1	0	0	1.121	3.102	1.187	9.642	0	0.969	1.109	0	0	0	1.324	1	0	0	0	2.194	-0.024	0	0	1.659	0	0	0	0	3.632	2.037	0	8.078	0	0	1
4.912	3.2478	0	0	0	0	3	42.9	3	0	0	0	3.075	0.881	9.863	0	0.967	1.119	0	0	0	1.32	1	0	0	0	2.264	-0.023	0	0	0.95	0	0	0	0	3.714	1.889	0	8.09	0	0	1
4.828	3.0766	0	0	0	0	2	45.5	1	0	0	0	3.188	1.261	9.749	0	0.968	1.113	0	0	0	1.31	1	0	0	0	2.247	0.013	0	0	1.436	0	0	0	0	3.665	1.983	0	8.107	0	0	1
4.641	2.7973	0	0	0	0	2	41.7	2	0	0	0	3.157	1.261	9.714	0	0.966	1.121	0	0	0	1.279	1	0	0	0	2.214	0.012	0	0	1.783	0	0	0	0	3.623	1.833	0	8.015	0	0	1
4.679	2.8711	0	0	0	0	2	41.7	2	0	0	0	3.157	1.261	9.715	0	0.966	1.121	0	0	0	1.283	1	0	0	0	2.222	0.012	0	0	1.695	0	0	0	0	3.627	1.833	0	8.015	0	0	1
4.828	3.1972	0	0	0	0	2	50	0	0	0	0	3.219	1.261	9.749	0	0.971	1.104	0	0	0	1.335	1	0	0	0	2.247	0.013	0	0	1.436	0	0	0	0	3.687	2.133	0	8.189	0	0	1
4.732	3.0207	1	0	0	0	1	50	0	0	0	0.933	3.844	1.187	9.642	0	0.985	1.094	0	0	0	1.395	1	1	0	0	2.194	-0.024	1	0	1.659	0	0	0	0	6.881	2.12	0	11.597	0	1	1
4.517	2.8827	1	0	0	0	1	50	0	0	0	0	3.84	1.409	9.391	0	0.985	1.094	0	0	0	1.389	1	1	0	0	2.149	-0.024	1	0	2.036	0	0	0	0	6.872	2.046	0	11.589	0	1	1
4.596	3.2349	2	0	0	0	2	50	0	0	0	0	3.373	0.875	9.54	0	1.025	1.094	0	0	0	1.377	1	0	1	0	2.175	0.045	0	0	1.069	0	2	0	0	3.973	2.444	0	8.792	0	2	1
4.562	3.1831	2	0	0	0	2	50	0	0	0	0	3.373	0.875	9.54	0	1.025	1.094	0	0	0	1.372	1	0	1	0	2.17	0.045	0	0	1.14	0	2	0	0	3.955	2.444	0	8.792	0	2	1
4.732	3.3007	2	0	0	0	2	50	0	0	0	0	3.373	0.875	9.579	0	1.025	1.094	0	0	0	1.374	1	0	1	0	2.194	0.045	0	0	0.854	0	2	0	0	4.034	2.444	0	8.794	0	2	1
4.562	3.1356	2	0	0	0	2	50	0	0	0	0	4.225	0.875	9.54	0	1.009	1.077	0	0	0	1.482	1	1	0	0	2.17	0.043	1	0	1.14	0	2	0	0	6.886	2.104	0	12.272	0	2	1
4.807	3.3045	2	0	0	0	3	46.7	1	0	0	0	3.444	0.881	9.833	0	1.012	1.103	0	0	0	1.366	1	0	1	0	2.246	-0.025	0	0	1.06	0	2	0	0	4.005	2.358	0	8.857	0	2	1
4.912	3.3884	2	0	0	0	3	46.7	1	0	0	0	3.444	0.881	9.863	0	1.012	1.103	0	0	0	1.365	1	0	1	0	2.264	-0.025	0	0	0.95	0	2	0	0	4.025	2.358	0	8.859	0	2	1
4.642	3.0494	0	0	2	0	2	40	1	0	2	0	3.08	1.187	9.631	0	0.976	1.129	0	0	0	1.275	1	0	0	0	2.2	-0.024	0	0	1.487	0	1	2	1	3.634	1.981	1	8.001	0	0	1
4.675	2.2988	0	0	2	0	2	50	0	0	4	0	3.486	0	9.971	0	0.98	1.107	0	0	0	1.315	2	0	0	1	2.236	0.001	0	0	2.829	0	2	4	1	3.648	1.987	1	8.469	0	0	1
4.807	3.3502	2	0	1	0	3	42.9	0	0	2	0	3.453	0.881	9.833	0	1.029	1.117	0	0	0	1.332	1	0	1	0	2.246	-0.025	0	0	1.06	0	3	2	2	4.007	2.58	1	8.863	0	2	1
4.807	3.3499	2	0	1	0	3	42.9	0	0	2	0	3.453	0.881	9.833	0	1.029	1.117	0	0	0	1.334	1	0	1	0	2.246	-0.025	0	0	1.06	0	3	2	2	3.996	2.58	1	8.863	0	2	1
4.649	2.3407	0	1	7	0	3	46.2	0	0	10	0	3.639	0.521	10.185	0	0.994	1.121	0	0	0	1.285	2	0	0	0	2.236	0	0	0	3.626	0	3	8	2	3.712	2.2	3	8.678	0	0	1
4.923	3.5484	0	0	2	0	2	37.5	0	2	4	0	3.288	1.185	9.911	4	1.039	1.14	0	1	0	1.225	1	0	0	0	2.267	0.015	0	20.295	1.563	0	2	4	2	3.857	3.133	2	8.508	0	0	1
4.965	3.6277	1	0	2	0	3	37.5	0	2	4	0	3.52	1.16	10.099	4	1.059	1.137	0	1	0	1.249	1	0	1	0	2.305	-0.008	0	20.482	1.553	0	3	4	2	3.969	3.192	2	8.892	0	1	1
5.103	3.9386	1	0	3	0	4	33.3	0	4	6	0	3.761	1.197	10.456	8	1.101	1.15	0	2	0	1.217	1	0	1	0	2.38	0.001	0	41.432	1.74	0	4	6	2	4.048	3.627	3	9.191	0	1	1
4.923	3.5714	1	0	1	0	2	42.9	0	2	2	0	3.445	1.185	9.911	4	1.061	1.121	0	1	0	1.273	1	0	1	0	2.267	0.015	0	20.286	1.563	0	2	2	0	3.988	3.144	1	8.825	0	1	1
5.04	3.8356	0	0	2	0	2	37.5	0	4	4	0	3.513	1.258	10.159	8	1.087	1.141	0	2	0	1.204	1	0	0	0	2.323	0.005	0	40.909	1.711	0	2	4	0	3.946	3.611	2	8.854	0	0	1
5.068	3.8515	0	0	3	0	3	36.8	1	4	4	0	3.576	1.23	10.309	8	1.067	1.14	0	2	0	1.216	1	0	0	0	2.351	-0.002	0	41.436	1.581	0	2	4	0	3.962	3.462	2	8.914	0	0	1
5.006	3.7359	0	0	2	0	3	36.8	1	4	5	0	3.576	1.23	10.309	8	1.067	1.14	0	2	0	1.216	1	0	0	0	2.338	-0.002	0	41.299	1.873	0	2	4	0	3.936	3.462	2	8.914	0	0	1
4.895	3.4879	1	0	1	0	3	41.2	1	2	2	0	3.512	1.16	10.099	4	1.043	1.124	0	1	0	1.278	1	0	1	0	2.292	-0.008	0	20.423	1.696	0	2	2	0	3.974	3.01	1	8.886	0	1	1
5.402	3.7849	1	0	1	1	3	41.2	1	2	3	0	3.76	1.197	10.666	4	1.133	1.184	0	1	1	1.15	1	0	1	0	2.403	0.001	0	20.484	1.679	0	2	2	0	3.991	4.026	1	9.077	0	4	1
5.006	3.7801	1	0	2	0	3	37.5	0	4	4	0	3.703	1.23	10.309	8	1.108	1.137	0	2	0	1.231	1	0	1	0	2.338	-0.003	0	41.044	1.873	0	3	4	0	4.032	3.624	2	9.141	0	1	1
4.895	3.54	2	0	1	0	3	42.9	0	2	2	0	3.647	1.16	10.099	4	1.084	1.117	0	1	0	1.296	1	0	1	0	2.292	-0.008	0	20.337	1.696	0	3	2	0	4.073	3.202	1	9.118	0	2	1
4.958	3.5995	2	0	1	0	3	42.9	0	2	2	0	3.647	1.16	10.099	4	1.084	1.117	0	1	0	1.299	1	0	1	0	2.303	-0.008	0	20.422	1.602	0	3	2	0	4.057	3.202	1	9.118	0	2	1
5.098	2.6361	0	0	10	0	2	44.8	0	0	8	0.011	3.695	0.875	10.386	0	0.99	1.123	0	0	0	1.287	2	0	0	1	2.358	0	0	0	2.298	0	2	4	3	3.746	2.25	3	8.719	0	0	1
4.77	3.0583	0	0	0	0	2	45	1	1	0	1.014	3.217	1.185	9.882	2	0.987	1.114	0	0	0	1.288	1	0	0	0	2.236	0.014	0	0	1.74	0	1	0	1	3.69	2.4	0	8.228	0	0	1
4.947	2.9807	0	0	0	0	2	40	2	1	0	0	3.266	1.455	9.974	3	0.981	1.125	0	0	0	1.253	1	0	0	0	2.282	-0.007	0	0	1.887	0	1	0	1	3.683	2.197	0	8.152	0	0	1
4.805	2.8459	0	0	0	0	2	40	2	1	0	0	3.266	1.455	9.947	2	0.981	1.125	0	0	0	1.25	1	0	0	0	2.251	-0.007	0	0	2.041	0	1	0	1	3.657	2.197	0	8.148	0	0	1
5.459	2.9274	0	0	0	2	2	37.8	5	1	0	0	3.547	1.571	10.843	2	0.974	1.129	0	0	0	1.265	1	0	0	0	2.378	-0.001	0	0	2.74	0	1	0	1	3.704	2.089	0	8.48	0	0	1
4.793	1.9089	0	0	0	0	2	36.7	1	1	0	0	3.74	3.025	10.128	3	0.971	1.131	0	0	0	1.238	1	0	0	0	2.236	0	0	0	6.687	0	1	0	1	3.657	1.886	0	8.397	0	0	1
5.466	3.3208	0	0	0	2	3	37.2	6	1	0	0	3.66	1.494	10.995	3	0.972	1.13	0	0	0	1.245	1	0	0	0	2.436	0	0	0	2.399	0	1	0	1	3.798	2.029	0	8.588	0	0	1
5.422	3.3311	0	0	0	2	3	37.8	6	1	0	0	3.551	1.161	10.929	3	0.974	1.129	0	0	0	1.265	1	0	0	0	2.417	-0.001	0	0	2.084	0	1	0	1	3.799	2.1	0	8.548	0	0	1
5.102	3.2259	0	0	0	0	3	38.7	4	1	0	0	3.419	1.23	10.328	4	0.977	1.127	0	0	0	1.26	1	0	0	0	2.358	-0.002	0	0	1.856	0	1	0	1	3.765	2.128	0	8.348	0	0	1
5.375	3.2786	0	0	0	1	3	39.3	4	1	0	0	3.351	1.124	10.524	3	0.978	1.126	0	0	0	1.266	1	0	0	0	2.368	0.004	0	0	1.671	0	1	0	1	3.766	2.188	0	8.354	0	0	1
4.958	3.1448	0	0	0	0	3	40	3	1	0	0	3.272	1.16	10.099	3	0.981	1.125	0	0	0	1.268	1	0	0	0	2.303	-0.007	0	0	1.602	0	1	0	1	3.731	2.212	0	8.236	0	0	1
5.489	3.563	0	0	0	2	4	37.2	7	1	0	0	3.664	1.194	11.033	4	0.972	1.13	0	0	0	1.253	1	0	0	0	2.463	0	0	0	1.828	0	1	0	1	3.852	2.039	0	8.65	0	0	1
5.489	3.5897	0	0	0	2	4	36.6	7	2	0	0	3.678	1.194	11.033	6	0.982	1.132	0	0	0	1.237	1	0	0	0	2.463	0	0	0	1.828	0	1	0	2	3.853	2.275	0	8.662	0	0	1
4.709	2.1739	0	0	0	0	3	50	0	1	0	0	3.558	0.544	10.149	2	0.986	1.104	0	0	0	1.304	2	0	0	0	2.259	-0.001	0	0	2.952	0	1	0	1	3.676	2.179	0	8.558	0	0	1
4.817	2.0469	0	0	0	0	2	39.4	2	2	0	0	3.573	1.169	10.26	3	0.988	1.126	0	0	0	1.215	2	0	0	0	2.301	0	0	0	3.268	0	1	0	0	3.665	1.967	0	8.497	0	0	1
4.845	2.7759	0	0	0	0	2	36.8	2	2	0	0	3.601	2.125	10.029	6	0.984	1.131	0	0	0	1.217	1	0	0	0	2.27	0	0	0	3.574	0	2	0	0	3.678	1.958	0	8.337	0	0	1
5.377	3.3527	0	0	0	1	3	37.9	3	2	0	0	3.437	1.23	10.559	5	0.99	1.129	0	0	0	1.23	1	0	0	0	2.375	-0.002	0	0	1.809	0	2	0	1	3.774	2.288	0	8.414	0	0	1
4.953	3.6002	0	0	2	0	2	38.9	0	3	2	0	3.37	1.273	9.975	6	1.041	1.132	0	1	0	1.21	1	0	0	0	2.288	-0.008	0	20.612	1.602	0	2	2	0	3.861	2.985	1	8.551	0	0	1
4.965	3.6001	0	0	1	0	3	38.9	1	3	3	0	3.375	1.16	10.099	6	1.041	1.132	0	1	0	1.218	1	0	0	0	2.305	-0.008	0	20.537	1.553	0	2	2	1	3.88	3.182	1	8.601	0	0	1
4.958	3.552	0	0	1	0	3	38.9	1	3	3	0	3.375	1.16	10.099	6	1.041	1.132	0	1	0	1.226	1	0	0	0	2.303	-0.008	0	20.514	1.602	0	2	2	1	3.876	3.182	1	8.601	0	0	1
4.895	3.4973	0	0	1	0	3	38.9	1	3	2	0	3.375	1.16	10.099	7	1.041	1.132	0	1	0	1.222	1	0	0	0	2.292	-0.008	0	20.318	1.696	0	2	2	1	3.863	3.182	1	8.601	0	0	1
5.171	3.8233	0	0	4	0	4	34.5	2	5	4	0	3.798	1.45	10.639	11	1.043	1.142	0	2	0	1.196	1	0	0	0	2.417	0	0	42.668	1.814	0	3	4	1	3.972	3.265	2	9.052	0	0	1
4.732	3.3162	1	0	0	0	2	46.2	0	1	0	0	3.214	0.875	9.579	2	1.023	1.108	0	0	0	1.296	1	0	1	0	2.194	0.046	0	0	0.854	0	2	0	1	3.907	2.681	0	8.476	0	1	1
4.596	3.2495	1	0	0	0	2	46.2	0	1	0	0	3.214	0.875	9.54	2	1.023	1.108	0	0	0	1.3	1	0	1	0	2.175	0.046	0	0	1.069	0	2	0	1	3.879	2.681	0	8.473	0	1	1
4.562	3.173	1	0	0	0	2	46.2	0	1	0	0	3.796	0.875	9.54	2	1.016	1.1	0	0	0	1.347	1	1	0	0	2.17	0.045	1	0	1.14	0	2	0	1	6.879	2.51	0	11.593	0	1	1
4.596	3.2243	1	0	0	0	2	46.2	0	1	0	0	3.796	0.875	9.54	2	1.016	1.1	0	0	0	1.355	1	1	0	0	2.175	0.045	1	0	1.069	0	2	0	1	6.88	2.51	0	11.593	0	1	1
4.732	3.2896	1	0	0	0	2	46.2	0	1	0	0	3.796	0.875	9.579	2	1.016	1.1	0	0	0	1.351	1	1	0	0	2.194	0.045	1	0	0.854	0	2	0	1	6.88	2.51	0	11.593	0	1	1
4.619	2.6198	2	0	0	0	2	45.5	0	2	0	0	4.594	2.305	9.896	5	1.021	1.098	0	0	0	1.412	1	0	1	0	2.208	0.001	0	0	4.243	0	2	0	0	10.695	2.326	0	14.223	0	2	1
4.807	3.3155	1	0	0	0	3	43.8	1	1	0	0	3.297	0.881	9.833	2	1.012	1.113	0	0	0	1.296	1	0	1	0	2.246	-0.025	0	0	1.06	0	2	0	1	3.921	2.568	0	8.562	0	1	1
4.807	3.3875	2	0	0	0	3	46.2	0	1	0	0	3.462	0.881	9.833	2	1.048	1.103	0	0	0	1.317	1	0	1	0	2.246	-0.026	0	0	1.06	0	3	0	1	4.009	2.802	0	8.87	0	2	1
4.807	3.3439	2	0	0	0	3	46.2	0	1	0	0	4.264	0.881	9.833	2	1.034	1.088	0	0	0	1.415	1	1	0	0	2.246	-0.025	1	0	1.06	0	3	0	1	6.892	2.5	0	12.274	0	2	1
4.912	3.4778	2	0	0	0	3	46.2	0	1	0	0	3.462	0.881	9.863	2	1.048	1.103	0	0	0	1.318	1	0	1	0	2.264	-0.026	0	0	0.95	0	3	0	1	4.068	2.802	0	8.872	0	2	1
4.912	3.4781	2	0	0	0	3	46.2	0	1	0	0	3.462	0.881	9.863	2	1.048	1.103	0	0	0	1.317	1	0	1	0	2.264	-0.026	0	0	0.95	0	3	0	1	4.032	2.802	0	8.872	0	2	1
4.807	3.3873	2	0	0	0	3	46.2	0	1	0	0	3.462	0.881	9.833	2	1.048	1.103	0	0	0	1.318	1	0	1	0	2.246	-0.026	0	0	1.06	0	3	0	1	4.05	2.802	0	8.87	0	2	1
4.732	3.3803	2	0	0	0	3	46.2	0	1	0	0	3.462	0.881	9.803	2	1.048	1.103	0	0	0	1.328	1	0	1	0	2.236	-0.026	0	0	0.95	0	3	0	1	3.998	2.802	0	8.868	0	2	1
5.071	3.8133	2	0	1	0	4	40	0	3	2	0	3.715	1.124	10.277	6	1.1	1.123	0	1	0	1.261	1	0	1	0	2.353	0.005	0	20.509	1.513	0	4	2	1	4.076	3.407	1	9.175	0	2	1
4.562	1.9651	0	0	0	0	2	48.3	0	1	0	0	3.609	0	10.054	4	0.983	1.107	0	0	0	1.296	2	0	0	0	2.194	0	0	0	4.13	0	0	0	0	3.587	1.989	0	8.536	0	0	1
4.962	2.3618	0	0	0	0	2	54.2	0	1	0	0.075	3.579	0.544	10.193	4	0.989	1.095	0	0	0	1.313	2	0	0	0	2.307	-0.001	0	11.846	2.627	0	0	0	0	3.755	2.286	0	8.63	0	0	1
4.641	3.0954	0	0	4	0	2	57.1	0	0	4	0	3.292	1.261	9.714	0	1.006	1.101	0	0	0	1.35	1	0	0	0	2.214	0.015	0	0	1.783	0	0	2	0	3.726	2.833	2	8.435	0	0	1
5.267	3.9658	4	0	4	0	6	57.1	0	0	4	0	4.005	1.197	10.51	0	1.099	1.085	0	0	0	1.402	1	0	1	0	2.438	0.001	0	0	1.254	0	4	2	0	4.254	3.103	2	9.543	0	4	1
4.869	3.0922	2	0	4	0	3	36	0	2	4	-0.393	3.83	1.831	10.363	2	1.037	1.135	0	0	0	1.25	1	0	1	0	2.296	-0.001	0	11.353	3.18	0	3	3	1	4.051	2.659	2	9.113	0	2	1
5.387	2.1249	5	0	7	0	9	44.2	0	5	6	-0.656	4.622	0.824	11.344	12	1.056	1.108	0	0	0	1.296	3	0	1	0	2.42	0	0	35.742	5.31	0	9	4	3	4.741	2.823	2	10.284	0	4	1
4.994	3.2017	0	0	2	0	2	37.5	2	2	1	-0.425	3.582	1.805	10.269	6	0.995	1.132	0	0	0	1.221	1	0	0	0	2.322	-0.001	0	11.111	2.668	0	1	0	1	3.713	2.322	1	8.49	0	0	1
4.975	3.2319	0	0	2	0	2	37.9	2	2	1	-0.432	3.525	1.733	10.222	6	0.998	1.132	0	0	0	1.222	1	0	0	0	2.311	0.001	0	11.023	2.571	0	1	0	1	3.713	2.381	1	8.464	0	0	1
4.872	3.4872	0	0	2	0	3	47.4	1	2	5	0	3.533	1.604	10.05	2	1.033	1.118	0	0	0	1.275	1	0	0	0	2.294	-0.002	0	19.925	2.223	0	2	4	0	3.783	2.923	2	8.667	0	0	1
4.499	2.125	0	0	0	0	0	33.3	1	0	0	0	2.843	1.125	9.311	0	0.961	1.138	0	0	0	1.199	1	0	0	0	2.136	0.034	0	0	1.481	1	0	0	0	3.15	1.542	0	7.158	0	0	1
4	2	0	0	0	0	0	33.3	0	0	0	0	2.565	0	8.623	0	0.961	1.138	0	0	0	1.167	1	0	0	0	2	0.103	0	0	0.667	0	0	0	0	3.003	1.5	0	6.76	0	0	1
4	2.2551	0	0	0	0	0	37.5	0	0	0	0	2.618	0	8.623	0	0.964	1.13	0	0	0	1.226	1	0	0	0	2	0.112	0	0	0.667	0	0	0	0	3.175	1.667	0	7.081	0	0	1
5.236	2.8937	6	0	0	0	0	33.3	0	0	0	0	5.031	0.799	10.434	0	1.043	1.091	0	0	0	1.534	1	1	1	0	2.414	0.004	1	0	0.873	0	0	0	0	6.951	2.155	0	13.179	0	6	1
4.414	2.1712	1	0	0	0	0	33.3	0	0	0	0	2.995	0.802	9.183	0	0.979	1.135	0	0	0	1.23	1	0	1	0	2.101	-0.064	0	0	0.975	0	0	0	0	3.658	1.849	0	7.988	0	1	1
4.814	2.5137	4	0	0	0	0	33.3	0	0	0	0	4.816	0.827	10.135	0	0.999	1.112	0	0	0	1.457	1	1	0	0	2.247	0.003	1	0	1.244	0	0	0	0	6.915	1.861	0	12.953	0	4	1
5.401	3.3983	6	0	0	0	6	34.6	3	1	0	0	4.883	2.184	11.058	5	0.998	1.12	0	0	0	1.391	1	0	1	0	2.466	0	0	0	3.079	0	6	0	0	10.323	2.159	0	14.019	0	5	1
5.276	3.4588	2	0	1	0	3	31	1	5	3	0	3.931	1.693	10.742	12	1.038	1.127	0	1	0	1.273	1	0	0	0	2.357	0	0	21.265	3.021	0	2	2	0	4.702	2.822	1	9.707	0	0	1
5.236	3.8407	5	0	0	0	6	46.2	0	1	0	0	5.017	0.799	10.434	2	1.086	1.051	0	0	0	1.542	1	1	0	0	2.414	0.004	1	0	0.873	0	6	0	1	6.982	2.479	0	13.184	0	5	1
5.459	3.6981	0	0	0	2	4	37.5	6	3	0	-1.093	3.762	1.162	11.1	8	0.993	1.13	0	0	0	1.233	1	0	0	0	2.467	0	0	11.22	1.737	0	1	0	2	3.883	2.546	0	8.814	0	0	1
5.295	3.5985	5	0	0	0	4	35.7	0	4	0	-0.016	4.233	1.846	10.866	11	1.063	1.116	0	0	0	1.297	1	0	1	0	2.394	0	0	11.888	3.082	0	3	0	0	4.432	2.794	0	9.894	0	4	1
4.868	2.343	0	0	0	0	3	50	1	0	0	0	3.542	0.816	10.187	0	0.971	1.104	0	0	0	1.322	2	0	0	0	2.307	-0.001	0	0	2.434	0	0	0	0	3.738	1.893	0	8.539	0	0	1
5.114	2.4193	0	0	0	0	4	47.1	3	0	0	0	3.66	0.703	10.497	0	0.969	1.11	0	0	0	1.324	2	0	0	0	2.374	0	0	0	2.706	0	0	0	0	3.771	1.875	0	8.682	0	0	1
4.732	2.1649	0	0	2	0	4	44.8	0	0	4	0	3.617	0.648	10.3	0	0.983	1.12	0	0	0	1.293	2	0	0	0	2.275	0	0	0	3.095	0	2	4	4	3.694	2.144	2	8.636	0	0	1
5.611	2.1018	0	0	0	1	4	45	0	2	0	0	3.889	0.548	10.936	4	0.987	1.114	0	0	0	1.259	3	0	0	0	2.488	0	0	0	2.321	0	2	0	2	3.787	2.171	0	8.859	0	0	1
4.961	2.4328	2	0	0	0	6	48.1	0	2	0	0	3.947	0.732	10.578	6	1.022	1.104	0	0	0	1.305	2	0	1	0	2.349	0	0	0	3.001	0	4	0	2	3.939	2.572	0	9.249	0	2	1
5.221	2.7448	6	0	0	0	10	48.1	0	2	0	0	4.379	0.74	10.991	6	1.07	1.095	0	0	0	1.336	2	0	1	0	2.449	0	0	0	3.068	0	8	0	2	4.183	2.802	0	9.891	0	6	1
4.887	2.291	2	0	2	0	6	44.8	0	0	4	0	3.936	0.732	10.577	0	1.005	1.116	0	0	0	1.32	2	0	1	0	2.329	0	0	0	3.219	0	4	4	4	3.954	2.337	2	9.239	0	2	1
5.415	2.605	0	0	0	2	8	40.4	8	2	0	0	4.08	1.006	11.361	8	0.979	1.124	0	0	0	1.277	2	0	0	0	2.459	0	0	0	3.688	0	2	0	2	3.872	2.133	0	9.14	0	0	1
4.887	1.7855	0	0	2	0	0	31.9	2	0	6	0	3.616	0.732	10.577	0	0.97	1.145	0	0	0	1.211	2	0	0	0	2.329	0	0	0	3.219	4	0	4	4	3.374	1.794	2	8.174	0	0	1
5.511	2.4453	0	0	0	1	4	45.5	2	2	0	0	3.741	0.732	10.806	4	0.992	1.113	0	0	0	1.271	2	0	0	0	2.42	0	0	0	2.731	0	2	0	2	3.785	2.348	0	8.784	0	0	1
5.076	1.9467	0	0	0	0	4	42	1	3	0	-0.185	4.049	2.094	10.679	10	0.989	1.121	0	0	0	1.25	2	0	0	0	2.372	0	0	12.363	5.623	0	2	0	1	3.827	2.222	0	8.963	0	0	1
5.656	2.6715	2	0	0	1	4	45.7	1	3	0	-0.741	4.116	1.33	10.978	9	1.02	1.11	0	0	0	1.279	2	0	1	0	2.481	0	0	12.298	2.211	0	2	0	1	3.944	2.562	0	9.362	0	2	1
5.534	2.6742	4	0	0	1	8	45.5	2	2	0	0	5.001	0.74	11.131	4	1.019	1.094	0	0	0	1.4	2	1	0	0	2.475	0	1	0	2.978	0	6	0	2	6.896	2.361	0	12.971	0	4	1
5.003	2.9434	0	0	3	0	3	50	0	0	3	0	3.347	0.629	10.084	0	0.982	1.108	0	0	0	1.321	3	0	0	0	2.351	0.004	0	0	1.075	0	1	2	2	3.876	2.091	1	8.48	0	0	1
5.097	2.9965	0	0	6	0	4	45.5	0	0	6	0	3.429	0.73	10.265	0	0.988	1.121	0	0	0	1.301	3	0	0	0	2.39	-0.002	0	0	1.128	0	2	4	4	3.918	2.222	2	8.577	0	0	1
5.119	3.0152	0	0	6	0	4	45.5	0	0	6	0	3.429	0.73	10.265	0	0.988	1.121	0	0	0	1.302	3	0	0	0	2.394	-0.002	0	0	1.098	0	2	4	4	3.921	2.222	2	8.577	0	0	1
4.933	2.0578	0	0	3	0	4	53.3	0	0	4	0	3.772	0	10.465	0	0.98	1.1	0	0	0	1.34	4	0	0	1	2.359	0	0	0	3.08	0	2	4	1	3.865	1.951	1	8.875	0	0	1
5.177	3.0834	2	0	0	0	5	52.6	0	1	0	0	3.754	0.773	10.418	3	1.027	1.093	0	0	0	1.337	3	0	1	0	2.426	0.001	0	0	1.085	0	3	0	1	4.122	2.504	0	9.163	0	2	1
4.861	2.4143	0	0	0	0	2	45.5	0	0	0	0	3.186	0	9.863	0	0.968	1.113	0	0	0	1.3	3	0	0	0	2.303	-0.007	0	0	1.047	0	0	0	0	3.657	1.733	0	8.069	0	0	1
4.802	2.1315	0	0	0	0	0	42.9	0	0	0	0	3.065	0	9.805	0	0.967	1.119	0	0	0	1.308	3	0	0	0	2.323	0.012	0	0	0.95	2	0	0	0	3.466	1.685	0	7.805	0	0	1
4.783	2.289	0	0	0	0	0	42.9	1	0	0	1.669	3.072	1.057	9.982	0	0.967	1.119	0	0	0	1.324	3	0	0	0	2.413	0.012	0	0	1.358	2	0	0	0	3.594	1.704	0	7.933	0	0	1
5	2.039	0	0	0	0	0	45.5	0	0	0	0	3.196	0	10.284	0	0.968	1.113	0	0	0	1.35	6	0	0	0	2.518	0.003	0	0	0.912	4	0	0	0	3.633	1.633	0	8.066	0	0	1
5.352	2.4062	0	0	3	0	5	53.8	0	2	3	-0.309	3.801	0.682	10.784	8	1.011	1.099	0	0	0	1.298	6	0	0	0	2.518	0	0	24.44	1.322	0	1	2	2	3.966	2.569	1	8.965	0	0	1
4.88	2.4429	0	0	0	0	4	50	0	2	0	0	3.578	0.673	10.289	4	1.003	1.104	0	0	0	1.277	2	0	0	0	2.316	-0.001	0	0	2.38	0	2	0	2	3.767	2.476	0	8.634	0	0	1
5.393	2.1651	0	0	0	1	2	47.4	2	0	0	1.199	3.776	0.662	10.741	0	0.969	1.109	0	0	0	1.317	2	0	0	0	2.366	0	0	0	3.601	0	0	0	0	3.697	1.931	0	8.77	0	0	1
5.124	1.6801	0	0	0	0	8	42.3	4	4	0	0	4.148	0.596	11.063	10	0.996	1.12	0	0	0	1.234	4	0	0	0	2.437	0	0	0	3.93	0	2	0	0	3.882	2	0	9.237	0	0	1
4.835	2.2543	0	0	3	0	3	53.8	0	0	4	0	3.666	0	10.423	0	0.982	1.099	0	0	0	1.354	4	0	0	1	2.417	0	0	0	2.345	0	0	4	1	3.942	1.944	1	8.839	0	0	1
4.802	2.6247	0	0	4	0	2	39.1	0	2	9	-0.538	3.601	1.489	10.297	3	1.027	1.137	0	0	0	1.245	3	0	0	1	2.386	-0.001	0	10.865	2.684	0	0	4	2	3.936	2.512	3	8.751	0	0	1
4.931	2.9714	0	0	3	0	3	41.2	0	2	6	0	3.507	1.028	10.239	4	1.05	1.137	0	1	0	1.273	3	0	0	1	2.375	-0.002	0	20.668	1.723	0	1	6	1	3.966	2.875	3	8.841	0	0	1
4.499	3.0701	0	0	1	0	0	46.7	0	0	1	0	3.013	1.125	9.311	0	0.984	1.116	0	0	0	1.299	1	0	0	0	2.136	0.045	0	0	1.481	0	0	2	0	3.599	2.208	1	7.964	0	0	1
4.414	3.2496	0	0	1	0	0	38.5	0	0	3	0	2.883	0.802	9.183	0	0.998	1.141	0	0	0	1.253	1	0	0	0	2.101	-0.081	0	0	0.975	0	0	3	2	3.587	2.381	2	7.838	0	0	1
4.414	3.201	0	0	0	0	0	38.5	0	0	3	0	2.883	0.802	9.183	0	0.998	1.141	0	0	0	1.252	1	0	0	0	2.101	-0.081	0	0	0.975	0	1	4	2	3.579	2.381	2	7.834	0	0	1
4.414	3.223	0	0	1	0	0	38.5	0	0	2	0	2.883	0.802	9.183	0	0.998	1.141	0	0	0	1.256	1	0	0	0	2.101	-0.081	0	0	0.975	0	1	4	2	3.581	2.381	2	7.834	0	0	1
5.003	3.0607	0	0	1	0	3	50	0	1	3	0	3.367	0.629	10.084	2	1.004	1.109	0	0	0	1.295	3	0	0	0	2.351	0.004	0	0	1.075	0	1	3	1	3.895	2.364	1	8.515	0	0	1
5.047	2.2477	1	0	2	0	4	52.2	0	0	4	0	3.678	0	10.4	0	0.988	1.09	0	0	0	1.366	6	0	0	1	2.414	0	0	0	1.443	0	4	4	1	4.046	1.929	1	8.933	0	0	1
5.29	3.4786	2	0	1	0	0	30	5	3	6	0	3.963	1.958	10.77	8	1.002	1.136	0	0	0	1.263	1	0	0	0	2.36	0	0	0	3.196	0	0	5	0	4.699	2.227	2	9.633	0	0	1
5	2.2838	0	0	6	0	4	41.5	0	0	8	0.556	3.887	1.048	10.745	0	0.982	1.128	0	0	0	1.281	2	0	0	0	2.358	0	0	0	3.585	0	2	6	1	3.796	2.067	3	8.919	0	0	1
4.802	2.3043	3	0	1	0	2	45	0	0	4	0	3.86	1.632	10.181	0	1.01	1.079	0	0	0	1.438	3	0	0	0	2.38	-0.001	0	0	3.108	0	0	2	0	4.346	2.25	2	9.455	0	0	1
5.775	1.4888	0	0	5	1	10	47.9	1	3	9	-0.314	4.579	0.42	11.693	14	0.992	1.111	0	0	0	1.286	11	0	0	1	2.666	0	0	13.296	3.124	1	5	8	1	4.026	2.024	2	9.653	1	0	1
4.837	3.2718	1	0	6	0	0	28.1	3	0	13	0	3.665	1.621	10.229	0	0.996	1.153	0	0	0	1.232	1	0	0	0	2.307	-0.001	0	0	2.315	0	0	3	2	3.939	2.111	5	8.797	0	0	1
4.985	2.5536	0	0	3	0	3	50	0	0	3	0	3.49	0.569	10.158	0	0.98	1.107	0	0	0	1.313	2	0	0	0	2.327	0.001	0	0	2.096	0	1	2	2	3.765	2.077	1	8.528	0	0	1
4.971	2.3195	2	0	0	0	3	52	0	0	0	0	3.837	0.648	10.338	0	0.998	1.095	0	0	0	1.352	2	0	1	0	2.322	0	0	0	2.758	0	1	0	0	3.926	2.17	0	9.118	0	2	1
3.618	3.2048	1	0	0	0	0	44.4	0	0	0	0	2.816	0	8.412	0	0.983	1.083	0	0	0	1.476	1	0	0	0	2	-0.214	0	0	0.579	0	0	0	0	4.034	1.967	0	8.415	0	0	1
5	3.5426	3	0	0	1	0	25	2	0	0	0	3.224	0.722	9.657	0	1.078	1.135	0	0	1	1.366	0	0	0	0	2	0.389	0	0	0.8	0	0	0	0	4.227	3.117	0	8.859	0	3	1
5.345	6.9923	0	0	0	1	0	32.7	8	8	0	-1.343	4.603	2.936	11.367	32	0.988	1.14	0	0	0	1.18	0	0	0	0	2.361	0	0	52.856	3.435	0	0	0	0	3.563	2.25	0	9.275	0	0	1
3.978	2.9644	0	0	1	0	0	32.8	1	1	1	0	3.799	3.44	9.762	1	0.971	1.141	0	0	0	1.207	0	0	0	0	1.98	0	0	9.874	8.527	0	0	1	0	3.359	1.905	1	8.252	0	0	1
4.17	3.3271	1	1	0	0	0	10	0	0	0	0.116	2.767	0.971	8.597	0	1.027	1.183	1	0	0	1.193	0	0	0	0	1.848	0.419	0	0	1.542	0	0	1	5	3.849	3.167	3	8.14	0	0	1
5.382	3.4093	0	0	0	2	2	44.4	2	0	0	0	3.648	1.197	10.84	0	1.139	1.229	0	0	2	1.046	1	0	0	0	2.381	0.001	0	0	2.219	0	0	0	0	3.809	4.417	0	8.673	0	6	1
4.796	3.4398	0	0	2	0	2	37.5	0	2	4	0	3.288	1.185	9.882	4	1.039	1.14	0	1	0	1.224	1	0	0	0	2.243	0.015	0	20.206	1.686	0	2	4	2	3.837	3.133	2	8.506	0	0	1
4.923	3.5834	0	0	1	0	2	40	0	3	2	0	3.299	1.185	9.911	6	1.057	1.13	0	1	0	1.213	1	0	0	0	2.267	0.015	0	20.135	1.563	0	2	2	1	3.861	3.333	1	8.518	0	0	1
4.782	3.3148	0	0	1	0	2	38.9	0	3	2	0	3.37	1.273	9.947	6	1.041	1.132	0	1	0	1.211	1	0	0	0	2.251	-0.008	0	20.331	1.951	0	2	2	0	3.834	2.985	1	8.549	0	0	1
4.965	3.6023	0	0	2	0	3	38.9	1	3	2	0	3.375	1.16	10.099	6	1.041	1.132	0	1	0	1.218	1	0	0	0	2.305	-0.008	0	20.439	1.553	0	2	2	1	3.882	3.182	1	8.601	0	0	1
4.856	3.0864	2	0	0	0	3	42.1	0	3	0	-1.05	3.735	1.662	10.15	2	1.061	1.115	0	0	0	1.249	1	0	1	0	2.281	-0.002	0	10.157	2.83	0	3	0	1	4.009	2.991	0	9.053	0	2	1
5.372	2.8994	1	0	3	0	1	34.5	1	2	3	0	3.649	2.108	10.403	6	1.001	1.129	0	0	0	1.249	1	0	0	0	2.327	0.001	0	23.192	3.163	0	1	2	1	4.705	2.542	1	9.481	0	0	1
5.516	2.7057	1	0	2	0	4	41.4	0	2	4	0	3.872	0.732	10.806	8	1.012	1.118	0	0	0	1.29	2	0	0	0	2.426	0	0	24.454	2.676	0	4	4	4	4.738	2.681	2	9.664	0	0	1
4.862	3.0744	2	0	3	0	3	37.5	0	1	5	-0.205	3.772	1.618	10.32	3	1.025	1.132	0	0	0	1.283	1	0	1	0	2.292	0.001	0	11.247	2.902	0	3	2	1	4.051	2.599	2	9.082	0	2	1
4.845	2.3287	2	1	6	0	4	46.2	0	0	8	0	3.89	0.625	10.367	0	1.01	1.114	1	0	0	1.32	2	0	1	0	2.285	0	0	0	3.574	0	4	6	2	3.929	2.243	2	9.172	0	2	1
5.014	2.3207	0	0	0	0	4	56.5	0	0	0	0	3.508	0	10.384	0	0.975	1.09	0	0	0	1.355	6	0	0	0	2.469	-0.001	0	0	1.305	0	0	0	0	3.866	1.859	0	8.609	0	0	1
5.188	2.6152	3	0	2	1	2	45	0	2	2	-1.233	3.998	1.274	10.841	6	1.082	1.116	0	0	0	1.287	3	0	0	0	2.497	0	0	23.37	2.276	0	0	3	0	4.257	3.123	1	9.436	0	3	1
5.715	2.0229	0	0	4	1	7	43.3	0	2	6	-0.299	4.337	0.971	11.472	9	0.991	1.122	0	0	0	1.275	5	0	0	0	2.617	0	0	13.096	2.313	1	3	6	0	3.97	2.099	3	9.415	1	0	1
5.414	2.419	1	2	11	1	7	42.5	4	1	12	0	4.094	0.917	11.157	3	1.001	1.124	0	0	0	1.303	4	0	1	1	2.489	0	0	0	2.907	0	3	10	1	4.065	2.229	3	9.38	0	1	1
4.593	2.3348	0	0	0	0	0	29.6	2	1	2	0	3.098	1.461	9.665	0	0.981	1.149	0	0	0	1.17	1	0	0	0	2.175	0.012	0	0	2.298	0	0	3	0	3.265	1.833	1	7.58	0	0	1
4.768	2.808	1	0	2	0	0	33.3	1	1	3	1.18	3.423	1.455	9.921	2	1.007	1.133	0	0	0	1.278	1	0	0	0	2.262	-0.008	0	10.844	1.945	0	0	3	2	3.904	2.515	2	8.644	0	0	1
5.115	1.9359	0	0	6	0	4	53.3	0	2	6	0.355	3.962	0.548	10.947	6	1.013	1.103	0	0	0	1.3	6	0	0	0	2.529	0	0	24.736	2.583	0	2	8	2	3.945	2.417	2	9.123	0	0	1
5.28	2.0284	1	0	3	0	4	54.5	0	3	5	-0.647	4.44	0.636	11.127	10	1.022	1.092	0	0	0	1.327	6	1	0	0	2.551	0	1	25.24	2.585	1	2	4	1	6.881	2.525	1	11.664	0	1	1
5.054	2.3939	2	1	8	0	6	42.9	0	2	16	0	4.393	1.709	10.966	4	1.032	1.128	0	1	0	1.289	2	0	1	0	2.374	0	0	21.618	5.285	0	6	14	0	4.09	2.758	6	9.674	0	2	1
5.003	2.6389	1	1	12	0	6	37.1	3	7	15	-1.11	4.549	1.969	11.22	8	1.03	1.137	0	1	0	1.218	2	0	1	0	2.38	0	0	56.27	4.828	0	6	15	1	3.992	2.753	5	9.692	0	1	1
5.421	1.9985	1	0	4	0	9	52.6	0	4	3	-0.848	4.52	0.638	11.207	15	1.025	1.097	0	0	0	1.305	7	1	0	0	2.558	0	1	25.591	3.126	0	5	2	3	6.879	2.561	1	11.671	0	1	1
5.468	2.0989	0	0	7	0	9	50	0	6	8	-1.693	4.31	0.82	11.288	18	1.04	1.108	0	1	0	1.261	7	0	0	1	2.583	0	0	48.901	2.801	0	5	6	3	4.061	2.887	2	9.531	0	0	1
5.32	2.628	0	0	2	1	2	42.9	3	0	3	1.361	3.454	0.773	10.617	0	0.975	1.122	0	0	0	1.3	3	0	0	0	2.428	0.001	0	0	1.204	1	1	5	1	3.792	1.904	1	8.475	0	0	1
4	2.8657	3	0	0	0	0	20	1	0	0	0	3.134	0.811	8.318	0	1.148	1.132	0	0	0	1.376	0	0	0	0	1.732	-0.636	0	0	1	0	0	0	0	4.118	3.417	0	8.732	0	3	1
3.414	2.1303	2	0	0	0	0	25	2	0	0	0	4.047	1	7.408	0	1.014	1.116	0	0	0	1.5	0	1	0	0	1.618	-0.501	0	0	1.707	0	0	0	0	6.901	2.125	0	12.252	0	2	1
4.303	3.0128	3	0	0	0	0	27.3	2	0	0	0	3.295	1.459	8.815	0	1.046	1.136	0	0	0	1.28	0	0	1	0	1.932	-0.226	0	0	1.745	0	0	0	0	3.819	2.778	0	8.704	0	3	1
4.517	2.7655	0	0	1	0	1	40	1	0	2	0	3.073	1.409	9.391	0	0.976	1.129	0	0	0	1.264	1	0	0	0	2.149	-0.024	0	0	2.036	0	1	3	1	3.562	1.963	1	7.899	0	0	1
5.461	2.7306	0	0	7	2	0	29.4	4	0	5	0	3.271	1.124	10.724	0	0.972	1.151	0	0	0	1.2	1	0	0	0	2.412	0.003	0	0	1.306	0	0	3	4	3.487	1.986	2	7.935	0	0	1
5.018	2.6755	0	0	0	0	4	50	0	4	0	-1.992	3.746	1.125	10.568	8	1.035	1.104	0	0	0	1.254	3	0	0	0	2.396	0	0	21.451	2.158	0	0	0	2	3.919	3	0	8.915	0	0	1
4.802	2.6956	1	0	2	0	2	43.8	0	0	4	0.682	3.385	0.664	10.012	0	1.003	1.109	0	0	0	1.351	3	0	0	0	2.364	-0.007	0	0	1.146	0	2	4	2	3.945	2.167	2	8.71	0	0	1
5.014	2.6689	1	0	0	0	4	57.1	0	0	0	0	3.647	0	10.384	0	0.981	1.075	0	0	0	1.419	6	0	0	0	2.469	-0.001	0	0	1.305	0	0	0	0	4.345	1.885	0	9.171	0	0	1
4.303	3.3609	1	0	0	0	0	30	0	0	2	0	2.965	0.862	9.067	0	1.016	1.133	0	0	0	1.35	1	0	0	0	2.115	0.139	0	0	0.956	0	0	1	2	4.123	2.417	2	8.563	0	0	1
5.697	2.6497	0	0	6	1	1	41.4	1	3	6	-1.903	3.768	0.972	10.864	10	1.021	1.128	0	0	0	1.235	2	0	0	0	2.511	0	0	35.007	1.861	0	0	2	2	3.82	2.789	2	8.806	0	0	1
5.359	4.2584	0	0	0	3	0	32	9	0	0	0	3.51	1.842	10.987	0	0.96	1.141	0	0	0	1.256	0	0	0	0	2.314	-0.001	0	0	3.775	0	0	0	0	3.423	1.724	0	8.212	0	0	1
5	3.1241	0	0	0	1	0	25	3	0	0	0	2.388	0.722	9.657	0	0.97	1.161	0	0	0	1.176	0	0	0	0	2	0.325	0	0	0.8	0	0	3	2	3.224	2.25	1	7.03	0	0	1
4.214	2.904	0	0	2	0	0	22.2	1	0	0	0	2.565	1.459	8.755	0	0.979	1.171	0	0	0	1.143	0	0	0	0	1.902	-0.213	0	0	2.052	0	0	2	2	3.07	2.167	2	6.918	0	0	1
3.802	2.6771	0	0	2	0	0	20	2	0	0	0	2.715	1.95	8.394	0	0.986	1.179	0	0	0	1.083	0	0	0	0	1.848	0.131	0	0	2.885	0	0	4	5	2.937	2.357	3	6.869	0	0	1
3.902	2.906	0	0	4	0	0	21.4	2	0	0	0	3.063	2.322	8.881	0	0.985	1.175	0	0	0	1.104	0	0	0	0	1.919	-0.024	0	0	4.086	0	0	6	6	2.995	2.2	4	7.275	0	0	1
5.086	3.6943	0	0	0	1	0	25	3	2	0	0	2.62	0.918	9.771	3	1.005	1.156	0	0	0	1.104	0	0	0	0	2.074	-0.23	0	0	1.372	0	0	0	1	3.31	2.792	0	7.266	0	0	1
3.802	2.7037	0	0	1	0	0	21.1	2	1	0	0	2.734	1.95	8.394	0	0.997	1.173	0	0	0	1.071	0	0	0	0	1.848	0.136	0	0	2.885	0	0	3	4	2.946	2.643	2	6.907	0	0	1
3.973	2.8789	1	0	0	0	0	31.6	2	0	0	0	3.744	3.301	9.649	0	0.963	1.137	0	0	0	1.238	0	0	0	0	1.975	0	0	0	7.718	0	0	0	0	3.349	1.617	0	8.202	0	0	1
4.214	4.0251	0	0	0	0	0	20	0	0	3	-0.197	2.752	1.459	8.755	0	1.041	1.199	0	0	0	1.171	0	0	0	0	1.902	-0.277	0	0	2.052	0	0	0	4	3.496	3.528	4	7.753	0	0	1
4.5	3.9147	4	0	0	0	0	31.3	3	0	0	0	4.566	3.777	10.56	0	0.963	1.133	0	0	0	1.271	0	0	0	0	2.121	0	0	0	7.395	0	0	0	0	4.527	1.552	0	9.639	0	0	1
5.259	4.7145	1	0	0	0	0	23.1	3	4	0	0	3.375	1.868	10.091	9	1.014	1.149	0	0	0	1.165	0	0	0	0	2.236	0.015	0	11.347	1.836	0	0	0	0	4.415	2.619	0	9.008	0	0	1
5.236	4.6932	1	0	0	0	0	17.6	0	4	0	0	3.144	1.406	9.967	9	1.041	1.155	0	0	0	1.136	0	0	0	0	2.189	-0.09	0	10.653	1.309	0	0	0	0	4.421	3.038	0	8.962	0	0	1
5.271	5.431	1	0	0	0	0	30	6	4	0	0	4.187	2.826	10.853	15	0.978	1.142	0	0	0	1.194	0	0	0	0	2.298	0	0	13.429	3.847	0	0	0	0	4.416	1.959	0	9.317	0	0	1
5.262	3.6865	2	0	0	0	0	30.5	3	0	0	0	3.88	2.733	10.387	0	0.962	1.135	0	0	0	1.299	0	0	1	0	2.257	0	0	0	3.441	0	0	0	0	4.278	1.665	0	9.024	0	1	1
4.807	3.2576	0	0	2	0	3	36.8	1	0	5	0	3.099	0.881	9.833	0	0.986	1.14	0	0	0	1.254	1	0	0	0	2.246	-0.025	0	0	1.06	0	2	4	4	3.709	2.333	2	8.111	0	0	1
4.807	3.2147	0	0	2	0	3	40	2	0	3	0	3.087	0.881	9.833	0	0.976	1.129	0	0	0	1.288	1	0	0	0	2.246	-0.024	0	0	1.06	0	1	2	2	3.704	2.111	1	8.099	0	0	1
4.83	2.1379	0	0	2	0	4	41.5	0	0	4	0	3.819	1.039	10.623	0	0.977	1.126	0	0	0	1.287	2	0	0	0	2.311	0	0	0	3.774	0	2	4	0	3.718	1.904	2	8.803	0	0	1
4.882	3.2197	0	0	2	0	2	39.1	0	2	2	-0.89	3.399	1.258	10.136	4	1.008	1.13	0	0	0	1.221	1	0	0	0	2.288	0.004	0	10.557	2.011	0	1	2	1	3.733	2.667	1	8.409	0	0	1
5.201	3.8748	0	0	2	0	3	40	0	6	3	-3.157	3.707	1.254	10.498	12	1.092	1.129	0	1	0	1.174	1	0	0	0	2.404	-0.001	0	42.199	1.609	0	1	2	2	3.94	3.756	1	8.937	0	0	1
5.489	1.8973	0	0	0	9	16	37.8	24	12	0	-2.385	5.293	0.927	12.609	40	0.988	1.129	0	0	0	1.236	4	0	0	0	2.467	0	0	56.39	5.365	0	4	0	4	3.897	2.266	0	10.292	0	0	1
5.375	3.6618	1	0	1	0	3	33.3	1	3	2	0	3.564	1.124	10.524	6	1.033	1.129	0	0	0	1.235	1	0	0	0	2.368	0.004	0	21.363	1.671	0	2	2	3	4.74	3.16	1	9.542	0	0	1
5.385	3.7456	2	0	2	0	4	33.3	1	3	2	0	3.745	1.084	10.644	6	1.048	1.126	0	0	0	1.258	1	0	1	0	2.396	-0.002	0	21.468	1.693	0	3	2	3	4.742	3.207	1	9.697	0	1	1
5.511	2.6317	1	0	0	0	4	44.4	0	4	0	0	3.884	0.732	10.806	12	1.03	1.105	0	0	0	1.275	2	0	0	0	2.42	0	0	24.186	2.731	0	4	0	2	4.737	2.917	0	9.671	0	0	1
5.016	2.2586	0	0	0	0	0	37.5	1	3	0	-0.589	3.389	0.799	10.366	8	1.012	1.13	0	0	0	1.195	3	0	0	0	2.441	-0.002	0	22.204	1.197	3	0	0	0	3.686	2.611	0	8.289	0	0	1
4.694	1.7937	1	0	6	0	0	32.5	0	0	6	0.902	3.673	0.5	10.219	0	0.975	1.137	0	0	0	1.228	2	0	0	0	2.236	0	0	0	3.872	0	0	4	2	3.856	1.75	2	8.614	0	0	1
5.665	1.9758	2	0	0	0	3	51.4	0	0	0	0	4.052	0.432	10.89	0	0.976	1.085	0	0	0	1.424	3	0	1	0	2.49	0	0	0	1.839	0	3	0	0	4.433	1.99	0	9.487	0	1	1
5.307	3.0431	10	0	0	0	12	52.2	0	1	0	0	5.701	0.719	11.156	4	1.089	1.03	0	0	0	1.583	2	1	0	0	2.485	0	1	0	3.176	0	12	0	0	6.99	2.217	0	13.877	0	10	1
5.493	2.107	0	0	0	6	18	40	21	3	0	0	4.889	0.97	12.308	12	0.974	1.125	0	0	0	1.283	4	0	0	0	2.525	0	0	0	3.898	0	3	0	3	3.956	2	0	9.962	0	0	1
5.511	1.5321	0	0	2	2	6	48.4	4	0	4	0	4.328	0.541	11.432	0	0.973	1.108	0	0	0	1.315	4	0	0	1	2.431	0	0	0	5.586	0	2	4	1	3.805	1.903	1	9.379	0	0	1
5.645	2.6483	0	0	0	1	2	48.3	0	3	0	-1.283	3.768	0.922	10.779	8	1.01	1.108	0	0	0	1.253	2	0	0	0	2.461	0	0	11.372	2.163	0	0	0	2	3.815	2.662	0	8.81	0	0	1
5.392	2.6779	2	0	2	0	6	36.8	0	6	4	0	4.264	1.018	11.255	12	1.043	1.121	0	0	0	1.244	2	0	0	0	2.416	0	0	45.607	4.149	0	4	4	6	4.747	3.16	2	10.25	0	0	1
5.35	2.0188	4	0	0	0	12	53.3	0	7	0	-5.135	4.7	0.899	11.524	18	1.062	1.092	0	0	0	1.297	6	0	1	0	2.522	0	0	49.639	5.027	0	4	0	2	4.18	2.932	0	10.094	2	4	1
5.995	3.0045	6	0	0	3	0	39.1	0	4	0	-3.753	4.318	1.053	11.51	8	1.116	1.112	0	0	0	1.278	3	0	1	0	2.789	0	0	22.691	1.075	4	0	0	2	4.405	3.355	0	9.839	0	6	1
5.38	2.1089	0	0	0	0	0	40	3	3	0	0.787	3.73	1	10.919	8	0.998	1.125	0	0	0	1.237	6	0	0	0	2.596	0	0	23.572	1.434	5	0	0	0	3.795	2.353	0	8.688	0	0	1
5.119	2.5804	0	0	0	0	4	54.5	0	0	0	0	3.434	0	10.355	0	0.974	1.094	0	0	0	1.369	7	0	0	0	2.471	0.001	0	0	0.751	0	0	0	0	3.941	1.806	0	8.592	0	0	1
5.423	2.9683	4	0	2	0	8	35.3	0	6	4	0	4.386	1.016	11.356	12	1.07	1.119	0	0	0	1.262	2	0	1	0	2.477	0	0	45.487	3.03	0	6	4	6	4.751	3.308	2	10.384	0	2	1
5.039	2.6275	0	0	0	0	3	50	0	2	0	-0.79	3.589	1.217	10.309	2	1.003	1.104	0	0	0	1.29	3	0	0	0	2.376	-0.001	0	10.612	2.131	0	0	0	1	3.879	2.512	0	8.701	0	0	1
5.369	2.3752	5	0	2	1	0	37	1	2	3	-0.557	4.187	1.455	10.969	6	1.053	1.115	0	0	0	1.299	3	0	0	0	2.504	0	0	24.195	2.749	2	0	3	0	4.311	2.77	1	9.635	0	4	1
4.303	3.5568	0	1	0	0	0	20	0	0	1	0	2.774	0.862	9.067	0	1.041	1.199	0	0	0	1.194	1	0	0	1	2.115	0.15	0	0	0.956	0	0	2	3	3.662	2.694	4	7.859	0	0	1
5.431	2.8292	0	0	0	2	0	30	4	1	1	0	3.203	0.832	10.681	2	0.979	1.148	0	0	0	1.202	1	0	0	0	2.394	-0.007	0	0	1.055	2	0	6	2	3.509	2.121	1	7.93	0	0	1
4.792	1.7397	6	0	0	0	0	30	0	0	2	2.068	4.217	0.548	10.477	0	0.99	1.106	0	0	0	1.364	2	0	0	0	2.242	0	0	0	5.633	0	0	4	0	4.476	1.85	2	9.806	0	0	1
4	2.368	0	0	0	0	0	28.6	0	2	0	0	2.647	0	8.623	0	1.014	1.149	0	0	0	1.083	1	0	0	0	2	0.135	0	0	0.667	0	0	0	0	3.122	2.167	0	7.015	0	0	1
4.732	3.6508	0	0	0	0	0	20	0	0	9	0	3.146	0.881	9.803	0	1.041	1.199	0	0	0	1.146	1	0	0	0	2.236	-0.028	0	0	0.95	0	0	0	6	3.775	2.889	6	8.228	0	0	1
4.732	3.09	0	0	0	0	0	25	0	3	3	-2.406	3.185	0.881	9.803	6	1.107	1.177	0	0	0	1.126	1	0	0	0	2.236	-0.029	0	30.54	0.95	0	0	0	3	3.632	3.722	3	8.205	0	0	1
5.493	2.0841	0	0	12	6	12	38.1	18	6	15	-2.283	4.908	0.97	12.308	24	0.988	1.131	0	0	0	1.248	4	0	0	0	2.525	0	0	44.045	3.898	0	3	3	3	3.918	2.281	3	9.972	0	0	1
4.838	2.2234	0	0	2	0	0	33.3	0	0	6	1.397	3.229	0	9.909	0	0.977	1.145	0	0	0	1.22	3	0	0	0	2.291	0.004	0	0	1.145	0	0	5	0	3.502	1.697	2	7.886	0	0	1
4.732	2.2384	0	0	0	0	0	30	0	0	0	0	2.92	0	9.728	0	0.981	1.154	0	0	0	1.156	3	0	0	0	2.303	-0.021	0	0	0.5	0	0	6	0	3.369	1.625	2	7.49	0	0	1
5.02	2.2627	0	0	4	0	6	42.3	4	4	8	-1.023	4.241	1.776	11.051	6	1.004	1.123	0	0	0	1.267	2	0	0	0	2.392	0	0	45.646	4.905	0	2	6	2	3.834	2.595	2	9.307	0	0	1
5.013	1.8267	2	1	16	0	7	42.4	2	5	14	-1.123	4.692	1.541	11.371	5	1.019	1.121	0	0	0	1.277	5	0	1	0	2.415	0	0	35.613	4.374	0	4	13	1	4.304	2.444	5	9.956	0	1	1
5.02	1.5772	2	2	14	0	8	45.7	2	4	20	-2.182	4.79	0.774	11.501	6	1.018	1.118	0	0	0	1.289	4	0	1	0	2.393	0	0	49.391	7.983	0	6	18	2	4.005	2.543	6	9.977	0	2	1
5.126	2.3232	0	1	11	0	7	47.2	1	3	11	0	4.103	0.832	10.931	6	1.02	1.117	0	1	0	1.282	4	0	0	0	2.418	0	0	22.238	3.982	0	4	8	1	3.956	2.594	3	9.333	0	0	1
5.325	3.1038	4	0	2	0	6	50	0	2	2	-1.249	4.049	0.789	10.761	6	1.114	1.095	0	0	0	1.331	3	0	1	0	2.534	0	0	22.671	1.13	0	4	2	1	4.274	3.085	1	9.567	0	4	1
4.923	2.4754	1	0	0	0	2	47.1	0	1	0	0	3.392	0.664	9.946	2	1.011	1.107	0	0	0	1.271	2	0	1	0	2.387	-0.007	0	0	1.563	0	1	0	0	3.922	2.178	0	8.669	0	1	1
4.782	2.3537	0	0	2	0	0	30.8	1	2	2	-0.638	3.243	1.273	9.947	4	0.998	1.147	0	0	0	1.141	1	0	0	0	2.251	-0.007	0	10.518	1.951	2	0	1	3	3.446	2.621	1	7.915	0	0	1
2	1.1349	0	1	0	0	0	0	0	0	0	0	1.544	0	4.174	0	1.015	1.235	1	0	0	0.863	0	0	0	0	1	-1.099	0	0	1	0	0	0	4	2.267	4	2	4.917	0	0	1
4.214	2.8141	0	0	0	0	0	33.3	2	0	0	0	2.582	1.459	8.755	0	0.961	1.138	0	0	0	1.27	0	0	0	0	1.902	-0.197	0	0	2.052	0	0	0	0	3.09	1.972	0	7.038	0	0	1
3.902	2.6931	2	0	0	0	0	30.8	2	0	0	0	3.401	2.322	8.881	0	0.985	1.139	0	0	0	1.241	0	0	1	0	1.919	-0.022	0	0	4.086	0	0	0	0	3.547	2.022	0	8.444	0	2	1
5.164	3.7343	4	0	0	1	0	27.3	2	0	0	0	3.525	1.379	9.874	0	1.075	1.131	0	0	0	1.305	0	0	1	0	2.136	0.138	0	0	1.496	0	0	0	0	4.099	2.956	0	9.051	0	4	1
5.646	4.8224	3	0	0	2	0	25	2	0	0	0	3.543	0.811	10.505	0	1.27	1.262	0	0	2	1.119	0	0	0	0	2.303	-0.099	0	0	1.411	0	0	0	0	4.196	4.854	0	9.044	0	6	1
4.17	3.6942	3	0	0	0	0	33.3	0	0	0	0.09	3.245	0.971	8.597	0	1.123	1.11	0	0	0	1.38	0	0	0	0	1.848	0.414	0	0	1.542	0	0	0	0	4.098	3.2	0	8.832	0	3	1
4.496	3.6686	0	0	3	0	0	30	3	0	3	0	3.287	2.237	9.519	0	0.965	1.147	0	0	0	1.197	0	0	0	0	2.101	0.003	0	0	2.551	0	0	3	0	3.165	1.654	1	7.567	0	0	1
4.253	3.0445	0	0	2	0	0	27.8	0	0	2	0	3.226	2.252	9.598	0	0.97	1.155	0	0	0	1.191	0	0	0	0	2	-0.007	0	0	4.596	0	0	2	0	3.112	1.75	2	7.652	0	0	1
4.303	3.1413	0	0	0	0	0	23.5	2	1	0	0	2.587	1.459	8.815	2	0.991	1.164	0	0	0	1.072	0	0	0	0	1.932	-0.222	0	0	1.745	0	0	2	1	3.128	2.5	1	6.959	0	0	1
5.164	3.5612	0	0	0	1	0	26.3	4	2	0	0	2.756	1.379	9.874	6	0.998	1.153	0	0	0	1.091	0	0	0	0	2.136	0.131	0	0	1.496	0	0	0	2	3.278	2.893	0	7.268	0	0	1
5.303	4.0516	0	0	0	1	0	26.1	4	3	0	0	3.01	1.392	10.053	9	1.007	1.154	0	0	0	1.079	0	0	0	0	2.236	0.044	0	0	1.164	0	0	0	3	3.32	3.028	0	7.453	0	0	1
5.098	3.4015	0	0	0	1	0	26.1	4	1	0	0	2.859	1.5	9.872	0	0.983	1.157	0	0	0	1.138	0	0	0	0	2.112	-0.073	0	0	2.472	0	0	4	2	3.271	2.344	1	7.383	0	0	1
4.438	3.4065	0	0	0	0	0	26.1	3	1	0	0	2.85	1.561	9.104	0	0.983	1.157	0	0	0	1.122	0	0	0	0	2.029	-0.073	0	0	2.054	0	0	3	1	3.137	2.25	1	7.167	0	0	1
5.236	3.8074	0	0	0	1	0	23.8	3	2	1	0	2.89	1.406	9.967	4	1.003	1.162	0	0	0	1.066	0	0	0	0	2.189	-0.078	0	0	1.309	0	0	3	4	3.311	2.969	1	7.37	0	0	1
4.491	3.6384	0	0	2	0	0	28.6	3	1	2	0	3.231	2.23	9.449	0	0.976	1.151	0	0	0	1.166	0	0	0	0	2.093	-0.007	0	0	2.764	0	0	3	1	3.167	2	1	7.528	0	0	1
3.879	2.8492	0	0	0	0	0	29.6	2	1	0	0	2.938	2.281	8.743	2	0.973	1.146	0	0	0	1.169	0	0	0	0	1.902	0.04	0	0	3.685	0	0	0	0	2.997	1.833	0	7.135	0	0	1
5.283	4.9583	0	0	0	4	0	29.6	10	4	0	0	3.781	2.161	11.219	14	0.988	1.146	0	0	0	1.164	0	0	0	0	2.298	0	0	0	5.013	0	0	0	0	3.48	2.1	0	8.553	0	0	1
5.333	4.7687	0	0	0	2	0	25.6	6	7	0	0	3.66	2.027	10.771	24	1.026	1.155	0	0	0	1.068	0	0	0	0	2.303	0	0	0	3.918	0	0	0	6	3.394	3.176	0	8.181	0	0	1
4.482	3.906	0	0	0	0	0	27.3	4	4	0	0	3.368	2.192	9.868	3	1.004	1.151	0	0	0	1.107	0	0	0	0	2.098	0.004	0	0	4.063	0	0	0	2	3.248	2.577	0	7.861	0	0	1
4.412	3.3381	0	0	4	0	0	32.2	2	2	2	0.253	4.479	4.297	10.675	4	0.971	1.142	0	0	0	1.198	0	0	0	0	2.086	0	0	24.053	15.507	0	0	4	2	3.374	1.841	2	8.904	0	0	1
4.38	3.3651	0	2	4	0	0	23.1	0	2	4	-0.439	3.343	2.252	9.65	2	1.018	1.173	2	0	0	1.115	0	0	0	0	2.047	-0.008	0	21.129	4.178	0	0	4	6	3.366	3.028	4	8.066	0	0	1
4.947	4.3619	2	0	0	0	0	28.6	0	4	0	-2.409	4.298	1.371	9.956	4	1.101	1.126	0	0	0	1.246	0	1	0	0	2.214	-0.028	0	20.21	2.232	0	0	0	2	6.911	3.75	0	12.27	0	2	1
4.675	4.5744	0	0	0	0	0	27.3	0	6	0	-3.785	3.49	1.776	10.007	0	1.073	1.155	0	0	0	1.099	0	0	0	0	2.175	0.005	0	30.436	2.211	0	0	3	3	3.488	3.885	1	8.405	0	0	1
5.182	4.1948	3	0	0	0	0	21.1	2	2	0	0	3.463	1.837	9.966	2	1.007	1.119	0	0	0	1.35	0	0	0	0	2.175	0.045	0	0	2.244	0	0	0	0	4.828	2.46	0	9.521	0	0	1
5.602	5.159	1	0	0	0	0	20.7	0	1	12	0	3.361	1.241	10.509	6	0.989	1.164	0	0	0	1.231	0	0	0	0	2.376	0.013	0	12.09	1.357	0	0	0	0	4.468	2.346	3	9.077	0	0	1
5.27	5.1487	7	0	0	0	0	25.7	3	4	0	0	5.27	2.388	10.649	12	1.039	1.119	0	0	0	1.379	0	1	0	0	2.284	0	0	12.499	3.036	0	0	0	0	6.912	2.39	0	13.367	0	6	1
5.184	3.9866	1	0	0	0	0	25	2	4	0	0	3.503	2.47	10.126	8	1.004	1.147	0	0	0	1.158	0	0	0	0	2.194	0.004	0	11.075	3.798	0	0	0	1	4.432	2.6	0	9.066	0	0	1
5.509	5.4486	2	0	0	0	0	29.6	6	1	0	0	5.083	2.383	10.95	6	0.961	1.132	0	0	0	1.397	0	0	0	0	2.414	0	0	0	3.022	0	0	0	0	10.428	1.604	0	14.7	0	0	1
5.349	4.4437	1	0	0	0	0	29.8	4	2	0	-0.024	4.494	2.184	10.42	3	0.973	1.134	0	0	0	1.343	0	0	0	0	2.318	0	0	11.379	1.951	0	0	0	0	10.323	2.005	0	14.008	0	0	1
5.333	4.5365	1	0	0	0	0	31.7	4	0	0	0	4.785	3.105	10.724	0	0.959	1.136	0	0	0	1.292	0	0	0	0	2.309	0	0	0	3.559	0	0	0	0	10.319	1.528	0	14.007	0	0	1
4.481	3.8606	0	0	0	0	0	36	0	0	3	0	3.135	1.895	9.292	0	0.971	1.136	0	0	0	1.285	0	0	0	0	2.074	-0.024	0	0	2.02	0	0	3	0	3.257	2.15	1	7.746	0	0	1
5.333	4.7127	0	0	0	2	0	27.9	6	5	0	0	3.631	2.027	10.771	18	1.003	1.15	0	0	0	1.107	0	0	0	0	2.303	0	0	0	3.918	0	0	0	4	3.386	2.706	0	8.143	0	0	1
5.511	2.626	3	0	0	0	4	48	0	2	0	0	4.046	0.732	10.806	8	1.032	1.092	0	0	0	1.347	2	0	1	0	2.42	0	0	24.34	2.731	0	4	0	0	4.738	2.694	0	9.875	0	2	1
5.138	3.6483	3	0	0	0	4	46.7	0	2	0	-1.188	3.792	1.124	10.297	4	1.085	1.1	0	0	0	1.31	1	0	1	0	2.368	0.004	0	10.567	1.45	0	3	0	1	4.147	3.139	0	9.259	0	3	1
4.732	3.0271	0	0	1	0	1	40	0	0	2	0	3.08	1.187	9.642	0	0.976	1.129	0	0	0	1.27	1	0	0	0	2.194	-0.024	0	0	1.659	0	1	2	0	3.601	1.963	1	7.982	0	0	1
4.912	3.2927	0	0	2	0	3	40	2	0	3	0	3.087	0.881	9.863	0	0.976	1.129	0	0	0	1.286	1	0	0	0	2.264	-0.024	0	0	0.95	0	1	2	2	3.719	2.111	1	8.103	0	0	1
4.732	3.2078	0	0	3	0	3	40	2	0	2	0	3.087	0.881	9.803	0	0.976	1.129	0	0	0	1.298	1	0	0	0	2.236	-0.024	0	0	0.95	0	1	2	2	3.695	2.111	1	8.095	0	0	1
4.616	2.8239	0	0	1	0	2	39.1	2	0	2	0	3.168	1.461	9.69	0	0.974	1.13	0	0	0	1.27	1	0	0	0	2.203	0.013	0	0	2.063	0	1	3	1	3.63	1.933	1	8.047	0	0	1
4.783	3.1257	0	0	1	0	2	40	1	0	3	0	3.08	1.187	9.668	0	0.976	1.129	0	0	0	1.273	1	0	0	0	2.222	-0.024	0	0	1.358	0	1	2	1	3.65	1.981	1	8.005	0	0	1
4.75	2.0515	0	0	5	0	3	40.9	3	0	7	0	3.859	1.491	10.536	0	0.976	1.126	0	0	0	1.282	2	0	0	1	2.285	0	0	0	4.361	0	3	8	2	3.689	1.908	2	8.765	0	0	1
4.739	2.1754	0	0	3	0	3	42.9	2	0	6	0	3.72	1.085	10.361	0	0.979	1.123	0	0	0	1.288	2	0	0	1	2.279	0	0	0	3.551	0	3	8	2	3.688	1.961	2	8.671	0	0	1
4.88	1.8312	0	0	1	0	1	40	0	2	4	0	3.6	0	10.272	0	0.998	1.127	0	0	0	1.195	3	0	0	0	2.375	0	0	0	2.221	0	1	4	0	3.627	1.956	1	8.602	0	0	1
4.596	3.1791	0	0	2	0	2	37.5	0	0	4	0	2.997	0.875	9.54	0	0.991	1.14	0	0	0	1.254	1	0	0	0	2.175	0.045	0	0	1.069	0	2	4	4	3.638	2.417	2	7.969	0	0	1
4.596	3.2067	1	0	1	0	2	42.9	0	0	2	0	3.202	0.875	9.54	0	1.005	1.121	0	0	0	1.316	1	0	1	0	2.175	0.045	0	0	1.069	0	2	2	2	3.876	2.431	1	8.463	0	1	1
4.732	3.271	1	0	1	0	2	42.9	0	0	2	0	3.202	0.875	9.579	0	1.005	1.121	0	0	0	1.312	1	0	1	0	2.194	0.045	0	0	0.854	0	2	2	2	3.903	2.431	1	8.466	0	1	1
4.77	2.9221	0	0	1	0	2	39.1	2	0	2	0	3.175	1.185	9.882	0	0.974	1.13	0	0	0	1.27	1	0	0	0	2.236	0.013	0	0	1.74	0	1	2	2	3.651	2.067	1	8.096	0	0	1
5.005	1.8996	0	0	1	0	2	39.4	1	2	5	0	3.657	0.5	10.424	0	0.995	1.128	0	0	0	1.204	3	0	0	0	2.396	0	0	0	2.271	0	1	4	0	3.697	1.938	1	8.68	0	0	1
4.796	3.4006	0	0	2	0	2	41.2	1	2	2	0	3.278	1.185	9.882	4	1.024	1.127	0	1	0	1.253	1	0	0	0	2.243	0.015	0	20.317	1.686	0	1	2	0	3.835	2.933	1	8.497	0	0	1
4.923	3.5053	0	0	1	0	2	41.2	1	2	3	0	3.278	1.185	9.911	4	1.024	1.127	0	1	0	1.254	1	0	0	0	2.267	0.015	0	20.455	1.563	0	1	2	0	3.854	2.933	1	8.499	0	0	1
4.77	3.3176	0	0	1	0	2	41.2	1	2	2	0	3.278	1.185	9.882	4	1.024	1.127	0	1	0	1.253	1	0	0	0	2.236	0.015	0	20.236	1.74	0	1	2	0	3.83	2.933	1	8.497	0	0	1
4.912	3.3307	0	0	0	0	3	42.1	2	1	0	0	3.1	0.881	9.863	4	0.987	1.12	0	0	0	1.271	1	0	0	0	2.264	-0.024	0	0	0.95	0	1	0	1	3.728	2.333	0	8.118	0	0	1
5.027	3.4136	0	0	0	0	4	40.9	3	1	0	0	3.193	0.861	10.084	4	0.983	1.123	0	0	0	1.269	1	0	0	0	2.318	0.013	0	0	0.984	0	1	0	1	3.784	2.267	0	8.242	0	0	1
4.845	3.2928	0	0	3	0	3	38.1	1	1	2	0	3.198	1.185	9.902	2	0.993	1.133	0	0	0	1.241	1	0	0	0	2.267	0.014	0	0	1.393	0	2	2	2	3.718	2.25	1	8.175	0	0	1
4.732	2.4398	0	0	0	0	3	50	1	1	0	0	3.558	0.544	10.15	4	0.986	1.104	0	0	0	1.31	2	0	0	0	2.264	-0.001	0	0	2.919	0	2	0	0	3.699	2.036	0	8.573	0	0	1
5.979	2.4858	0	0	5	5	6	37.5	8	4	6	-3.631	4.672	1.621	11.98	10	1.033	1.162	0	0	1	1.152	2	0	0	0	2.508	0	0	24.703	7.425	0	4	6	3	3.867	3.161	2	9.671	0	7	1
5.369	2.4228	2	2	8	0	4	32.4	0	5	6	0	4.22	1.315	11.166	12	1.044	1.134	0	0	0	1.236	2	0	0	0	2.374	0	0	45.922	4.369	0	4	2	6	4.714	3	4	10.183	0	0	1
4.856	3.0549	1	0	0	0	3	40.9	1	3	0	-0.991	3.613	1.662	10.15	3	1.033	1.12	0	0	0	1.234	1	0	1	0	2.281	-0.002	0	10.2	2.83	0	2	0	1	3.904	2.829	0	8.804	0	1	1
5.395	2.6091	1	0	0	2	8	40	8	2	0	0	4.144	1.006	11.361	6	0.982	1.119	0	0	0	1.301	2	0	0	0	2.449	0	0	0	3.714	0	4	0	2	4.055	2.147	0	9.332	0	0	1
4.849	3.0066	0	0	1	0	2	39.3	2	1	2	0	3.442	1.546	10.067	2	0.986	1.129	0	0	0	1.246	1	0	0	0	2.278	-0.002	0	10.413	2.303	0	1	4	0	3.682	2.256	1	8.33	0	0	1
5.268	3.9791	4	0	6	0	6	57.1	0	0	4	0	4.005	1.197	10.51	0	1.099	1.085	0	0	0	1.399	1	0	1	0	2.439	0.001	0	0	1.098	0	4	2	0	4.262	3.103	2	9.544	0	4	1
5.313	3.3759	1	0	2	0	2	35	1	2	2	0	3.484	1.16	10.388	4	1.018	1.125	0	0	0	1.27	1	0	0	0	2.311	-0.008	0	21.444	1.833	0	1	1	2	4.725	2.932	1	9.496	0	0	1
5.38	3.8121	1	0	1	0	3	33.3	1	5	2	0	3.739	1.197	10.666	10	1.07	1.129	0	1	0	1.221	1	0	0	0	2.389	0.001	0	42.164	1.962	0	2	2	1	4.74	3.565	1	9.679	0	0	1
4.876	2.3994	0	0	10	0	4	42.9	2	0	10	0.401	3.793	0.662	10.516	0	0.985	1.126	0	0	0	1.289	2	0	0	0	2.298	0	0	0	4.008	0	2	4	3	3.742	2.102	3	8.832	0	0	1
4.795	3.1901	0	0	2	0	3	38.5	2	2	1	-0.44	3.464	1.662	10.144	5	1.002	1.131	0	0	0	1.237	1	0	0	0	2.278	-0.002	0	10.87	2.609	0	1	0	1	3.724	2.436	1	8.46	0	0	1
4.814	2.6622	6	0	0	0	0	33.3	0	0	0	0	5.219	0.76	10.54	0	0.999	1.112	0	0	0	1.452	1	1	0	0	2.247	0	1	0	1.366	0	0	0	0	6.918	1.861	0	13.359	0	6	1
4.821	1.7046	0	0	0	0	0	36.4	0	2	0	0	3.183	0	10.081	4	0.998	1.132	0	0	0	1.147	4	0	0	0	2.487	0.004	0	0	1.669	1	0	0	0	3.552	1.833	0	8.16	0	0	1
5.256	2.8227	0	0	0	1	0	37.5	3	1	0	1.509	3.163	0.861	10.335	2	0.98	1.13	0	0	0	1.277	1	0	0	0	2.327	0.012	0	11.013	1.037	0	0	0	0	3.597	2.258	0	8.072	0	0	1
5.105	2.1775	0	0	0	0	0	35.6	0	7	0	-3.756	4.024	1.009	10.889	18	1.022	1.134	0	0	0	1.153	2	0	0	0	2.381	0	0	46.833	4.315	4	0	0	2	3.644	2.935	0	8.901	0	0	1
5.312	2.3744	1	0	0	0	2	38.5	2	4	0	0	4.151	1.773	10.862	15	0.993	1.123	0	0	0	1.258	2	0	0	0	2.351	0	0	13.18	3.749	0	2	0	0	4.432	2.179	0	9.497	0	0	1
5.718	2.1601	3	0	3	0	3	45.7	0	0	0	0.951	4.802	1.11	11.097	0	0.977	1.09	0	0	0	1.471	3	0	0	0	2.527	0	0	0	1.942	0	0	0	0	10.349	1.943	1	14.03	0	0	1
5.301	3.2179	3	0	0	0	1	33.3	1	4	0	-0.331	4.046	2.058	10.721	7	1.011	1.115	0	0	0	1.309	1	0	0	0	2.36	0	0	12.071	2.598	0	0	0	0	4.824	2.42	0	9.789	0	0	1
5.446	2.5224	2	0	1	0	3	40	1	4	2	0	4.116	1.197	10.882	12	1.018	1.111	0	1	0	1.308	2	0	0	0	2.397	0	0	21.296	3.431	0	3	2	0	4.719	2.57	1	9.801	0	0	1
4.65	2.596	0	0	0	0	2	42.3	1	1	0	0	3.361	1.758	9.82	2	0.981	1.12	0	0	0	1.276	1	0	0	0	2.224	0.004	0	10.332	2.705	0	0	0	0	3.652	2.236	0	8.227	0	0	1
5.236	3.9253	5	0	0	0	6	46.2	0	1	0	0	3.967	0.799	10.434	2	1.123	1.09	0	0	0	1.352	1	0	1	0	2.414	0.004	0	0	0.873	0	6	0	1	4.295	3.046	0	9.557	0	5	1
5.188	3.1467	5	0	0	1	4	40	2	1	0	0	5.069	1.781	10.7	4	1.026	1.093	0	0	0	1.461	1	1	0	0	2.35	0	1	0	3.228	0	4	0	0	6.914	2.135	0	13.183	0	5	1
4.985	2.0546	0	0	0	0	0	38.7	0	1	0	1.982	3.408	0.569	10.158	3	0.977	1.127	0	0	0	1.236	2	0	0	0	2.327	0.001	0	11.653	2.096	1	0	0	0	3.547	1.974	0	8.148	0	0	1
5.512	2.2581	0	0	0	1	4	40.4	4	4	0	0	4.013	1.555	10.927	4	0.998	1.124	0	0	0	1.227	2	0	0	0	2.426	0	0	0	4.054	0	2	0	2	3.787	2.301	0	8.93	0	0	1
5.349	1.9393	0	0	0	0	7	49.2	3	1	0	0	4.332	0.541	11.225	3	0.977	1.106	0	0	0	1.312	4	0	0	0	2.5	0	0	0	2.737	0	1	0	1	3.882	1.989	0	9.367	0	0	1
5.535	2.4918	8	0	0	1	8	41.2	4	2	0	0	5.587	1.707	11.349	6	1.017	1.097	0	0	0	1.429	2	1	0	0	2.484	0	1	0	4.711	0	6	0	0	6.912	2.073	0	13.654	0	8	1
5.131	2.5259	0	0	0	0	3	50	0	3	0	-0.688	3.829	1.126	10.558	9	1.009	1.104	0	0	0	1.269	2	0	0	0	2.384	0	0	23.875	2.895	0	0	0	0	3.833	2.546	0	8.899	1	0	1
5.095	1.9952	0	0	1	0	0	34.9	2	4	1	-0.437	3.866	0.737	10.802	11	1.003	1.137	0	0	0	1.207	2	0	0	0	2.383	0	0	34.836	3.664	4	0	2	2	3.58	2.633	1	8.709	0	0	1
5.993	1.665	12	0	0	6	0	42.9	0	0	0	0.765	4.84	0.692	12.114	0	1.059	1.103	0	0	0	1.366	15	0	1	0	2.804	0	0	0	2.191	8	0	0	0	4.416	2.494	0	10.41	0	12	1
5.775	1.9708	0	0	8	2	0	36.7	5	2	4	0.232	4.057	1.81	11.419	8	0.98	1.133	0	0	0	1.234	6	0	0	0	2.678	0	0	26.695	3.151	2	0	3	0	3.855	2.067	1	8.917	0	0	1
5.029	2.7083	0	0	3	0	3	46.2	1	0	3	0	3.479	1.139	10.174	0	0.977	1.115	0	0	0	1.312	3	0	0	0	2.369	0.001	0	0	1.808	0	1	3	1	3.875	1.923	1	8.536	0	0	1
5.092	2.3662	0	0	0	0	2	41.9	2	0	0	0	3.418	0.985	10.296	0	0.966	1.121	0	0	0	1.293	3	0	0	0	2.387	0.001	0	0	1.554	1	0	0	0	3.696	1.731	0	8.28	0	0	1
5.493	2.3368	0	0	0	1	0	38.5	2	0	0	1.531	3.145	0.853	10.592	0	0.964	1.128	0	0	0	1.288	3	0	0	0	2.53	-0.006	0	0	0.818	2	0	0	0	3.662	1.708	0	8.011	0	0	1
5.352	2.412	1	0	0	0	5	58.3	0	2	0	-0.321	3.898	0.682	10.784	8	1.021	1.084	0	0	0	1.327	6	0	1	0	2.518	0	0	24.433	1.322	0	1	0	0	4.041	2.575	0	9.177	0	1	1
5.416	2.4805	1	0	3	0	7	51.9	0	3	3	-0.735	4.305	0.73	10.964	11	1.031	1.097	0	0	0	1.309	6	1	0	0	2.551	0	1	24.769	1.407	0	3	2	3	6.88	2.724	1	11.646	0	1	1
5.352	2.415	0	0	0	0	5	56	0	3	0	-0.514	3.807	0.682	10.784	11	1.021	1.092	0	0	0	1.291	6	0	0	0	2.518	0	0	24.305	1.322	0	1	0	1	3.968	2.686	0	8.971	0	0	1
5.386	2.1526	0	0	0	0	6	60	0	2	0	-0.132	3.973	0.548	10.964	8	1.002	1.083	0	0	0	1.336	10	0	0	0	2.548	0	0	25.26	1.599	0	0	0	0	4.029	2.367	0	9.184	0	0	1
5.418	3.1295	10	0	0	0	12	54.5	0	0	0	0	5.692	0.72	11.151	0	1.078	1.022	0	0	0	1.617	2	1	0	0	2.532	0	1	0	2.359	0	10	0	0	6.991	2.159	0	13.877	0	10	1
4.992	2.5599	2	0	2	0	6	46.2	0	0	4	0	3.896	0.75	10.568	0	1.01	1.114	0	0	0	1.323	2	0	1	0	2.368	0	0	0	2.478	0	4	4	4	3.989	2.389	2	9.228	0	2	1
4.89	1.9828	0	0	2	0	4	46.3	1	0	2	0	3.88	1.745	10.484	0	0.974	1.113	0	0	0	1.311	2	0	0	0	2.33	0	0	0	4.222	0	0	1	0	3.779	2.033	1	8.855	0	0	1
4.893	2.2807	0	0	0	0	4	48.4	2	0	0	0	3.603	0.648	10.32	0	0.97	1.107	0	0	0	1.334	2	0	0	0	2.312	0	0	0	2.866	0	0	0	0	3.728	1.878	0	8.623	0	0	1
4.644	1.6696	0	0	2	0	0	31.8	1	1	4	0.135	3.937	4.12	10.222	3	0.973	1.144	0	0	0	1.175	1	0	0	0	2.306	0	0	11.381	9.52	0	0	1	1	3.532	1.819	2	8.485	0	0	1
4.303	3.1007	1	0	0	0	0	41.7	1	0	0	0	2.938	0.862	9.067	0	0.977	1.097	0	0	0	1.439	1	0	0	0	2.115	0.125	0	0	0.956	0	0	0	0	4.069	1.917	0	8.506	0	0	1
4.802	2.6499	2	0	1	0	2	46.7	0	0	2	0.848	3.501	0.664	10.012	0	1.001	1.078	0	0	0	1.428	3	0	0	0	2.364	-0.007	0	0	1.146	0	2	2	1	4.177	2.1	1	8.992	0	0	1
4.802	1.7012	4	0	4	0	4	50	0	0	4	0	4.212	0	10.767	0	1.006	1.069	0	0	0	1.455	6	0	0	0	2.406	0	0	0	4.164	0	0	4	0	4.462	1.967	2	9.901	0	0	1
5.199	2.2119	0	3	10	0	5	46.4	1	1	12	0	3.826	0.604	10.853	2	1.006	1.12	0	0	0	1.301	7	0	0	3	2.726	0	0	0	2.47	0	2	10	1	4.403	2.137	3	9.363	0	0	1
4.414	3.1806	0	0	0	0	0	42.9	1	0	1	0	2.868	0.802	9.183	0	0.982	1.125	0	0	0	1.295	1	0	0	0	2.101	-0.077	0	0	0.975	0	0	3	0	3.579	2.095	1	7.821	0	0	1
4.414	3.1554	0	0	0	0	0	42.9	1	0	2	0	2.868	0.802	9.183	0	0.982	1.125	0	0	0	1.298	1	0	0	0	2.101	-0.077	0	0	0.975	0	0	2	0	3.573	2.095	1	7.817	0	0	1
4.414	3.2871	1	0	0	0	0	45.5	0	0	1	0	3.11	0.802	9.183	0	1.018	1.116	0	0	0	1.323	1	0	1	0	2.101	-0.081	0	0	0.975	0	0	2	0	3.867	2.397	1	8.386	0	1	1
4.499	3.1749	0	0	1	0	0	50	0	0	4	0	3.059	1.125	9.311	0	1.007	1.118	0	0	0	1.315	1	0	0	0	2.136	0.047	0	0	1.481	0	0	3	0	3.653	2.646	2	8.126	0	0	1
4.414	2.2803	0	0	0	0	0	30	0	0	1	0	2.736	0.802	9.183	0	0.97	1.149	0	0	0	1.178	1	0	0	0	2.101	-0.065	0	0	0.975	0	0	2	0	3.178	1.643	1	7.138	0	0	1
4.861	2.9856	0	0	1	0	2	52.9	0	0	3	0	3.268	0	9.863	0	0.985	1.103	0	0	0	1.338	3	0	0	0	2.303	-0.007	0	0	1.047	0	0	3	0	3.842	2.033	1	8.4	0	0	1
5.325	2.5675	0	0	2	1	3	40	4	1	3	1.306	3.647	1.25	10.764	2	0.982	1.127	0	0	0	1.265	3	0	0	0	2.447	0	0	0	1.996	1	2	5	1	3.826	1.964	1	8.634	0	0	1
4.599	1.8586	2	0	4	0	0	26.7	0	2	0	0	3.676	0	10.013	0	1.007	1.139	0	0	0	1.215	2	0	0	0	2.211	-0.001	0	0	3.499	0	0	4	0	4.125	1.905	2	8.885	0	0	1
4	2.1902	0	0	0	0	0	25	0	0	0	0	2.605	0	8.623	0	0.984	1.166	0	0	0	1.107	1	0	0	0	2	0.121	0	0	0.667	0	0	4	2	3.061	1.833	2	6.883	0	0	1
4.93	2.6974	0	0	7	0	1	39.1	0	0	11	0	3.584	0.673	10.289	0	1.012	1.144	0	0	0	1.242	2	0	0	0	2.334	-0.001	0	0	2.214	0	0	2	4	3.835	2.405	5	8.682	0	0	1
5.286	3.4839	0	0	6	0	0	36.4	0	3	12	-1.986	3.805	1.622	10.617	12	1.018	1.14	0	0	0	1.224	1	0	0	0	2.458	0	0	35.814	1.615	0	0	3	0	3.789	2.861	3	8.759	0	0	1
5.022	1.587	2	2	14	0	10	44.7	4	4	22	-2.162	4.825	0.795	11.593	6	1.014	1.12	0	0	0	1.291	4	0	1	0	2.393	0	0	49.914	8.322	0	6	18	2	4.006	2.505	6	10.017	0	2	1
5.067	1.5353	0	0	2	0	4	51.2	0	4	4	-1.375	4.252	0.584	11.145	12	1.02	1.105	0	0	0	1.286	4	0	0	0	2.419	0	0	46.841	4.947	0	2	8	0	3.833	2.623	2	9.377	0	0	1
5.31	2.7525	2	1	6	1	4	37.5	5	3	8	-0.278	4.14	1.251	11.115	8	1.02	1.131	0	0	0	1.26	2	0	1	0	2.473	0	0	12.059	3.069	0	4	6	0	4.063	2.446	2	9.397	0	2	1
5.302	3.576	5	0	0	0	0	31	2	3	1	0	4.172	1.928	10.762	8	1.045	1.121	0	0	0	1.316	1	0	1	0	2.377	0	0	0	2.989	0	2	2	0	4.701	2.554	1	9.944	0	3	1
4.596	2.3621	0	0	0	0	0	30.4	2	0	1	0	2.867	0.875	9.54	0	0.969	1.148	0	0	0	1.2	1	0	0	0	2.175	0.037	0	0	1.069	0	0	4	1	3.247	1.708	1	7.325	0	0	1
4.799	3.2436	1	0	4	0	0	28	2	0	11	0	3.579	1.604	10.026	0	1.015	1.164	0	0	0	1.211	1	0	1	0	2.283	-0.002	0	0	2.211	0	0	2	2	3.949	2.316	5	8.723	0	1	1
4.816	3.2336	1	0	6	0	0	28.6	3	0	11	0	3.637	1.59	10.18	0	1.009	1.161	0	0	0	1.221	1	0	1	0	2.294	0.001	0	0	2.457	0	0	3	2	3.951	2.282	5	8.773	0	1	1
5.219	2.2204	0	0	0	1	0	39.6	5	3	0	2.753	3.964	1.362	11.07	11	0.989	1.126	0	0	0	1.257	2	0	0	0	2.616	0	0	24.463	4.097	2	0	0	0	3.791	2.322	0	9.014	0	0	1
5.065	3.2439	0	0	2	0	2	40.6	3	1	4	0.036	3.587	1.938	10.289	3	0.984	1.126	0	0	0	1.276	1	0	0	0	2.337	-0.001	0	11.766	2.563	0	1	4	0	3.728	2.233	1	8.541	0	0	1
5.216	1.781	0	0	3	1	0	38.8	4	4	3	1.53	4.066	1.092	11.197	15	1	1.129	0	0	0	1.225	4	0	0	0	2.613	0	0	37.047	4.681	2	0	2	0	3.848	2.413	1	9.13	0	0	1
4.992	2.5242	0	0	2	0	6	43.8	2	0	6	0	3.677	0.75	10.568	0	0.981	1.122	0	0	0	1.298	2	0	0	0	2.368	0	0	0	2.478	0	2	4	4	3.822	2.125	2	8.764	0	0	1
4.85	2.209	3	0	6	0	5	46.4	0	1	6	-0.374	4.117	0.697	10.609	2	1.033	1.111	0	0	0	1.318	2	0	1	0	2.299	0	0	11.732	4.266	0	5	4	2	4.051	2.544	2	9.469	0	3	1
4.593	2.9033	0	0	3	0	1	38.9	0	1	3	-0.536	3.232	1.461	9.665	1	1.01	1.136	0	0	0	1.231	1	0	0	0	2.175	0.015	0	10.28	2.298	0	1	2	3	3.601	2.683	2	8.2	0	0	1
5.014	2.7382	0	0	0	0	4	57.1	0	1	0	0	3.556	0	10.384	4	0.993	1.089	0	0	0	1.356	6	0	0	0	2.469	-0.001	0	0	1.305	0	0	0	0	4.066	2.013	0	8.83	0	0	1
3.932	3.2848	0	0	0	0	0	40	1	0	0	0	3.303	2.585	9.11	0	0.965	1.125	0	0	0	1.304	0	0	0	0	1.942	-0.007	0	0	4.891	0	0	0	0	3.244	1.958	0	7.937	0	0	1
3	1.9808	2	0	0	0	0	20	1	0	0	0	2.771	0.918	6.594	0	1.083	1.144	0	0	0	1.306	0	0	0	0	1.414	0.87	0	0	1.333	0	0	0	0	3.813	3.241	0	8.225	0	2	1
3	1.9184	2	0	0	0	0	20	1	0	0	0	3.572	0.918	6.594	0	1.064	1.123	0	0	0	1.439	0	1	0	0	1.414	0.803	0	0	1.333	0	0	0	0	6.87	2.787	0	11.578	0	2	1
3.618	2.2995	2	0	0	0	0	27.3	2	0	0	0	4.081	1.522	7.853	0	0.999	1.122	0	0	0	1.43	0	1	0	0	1.732	0.319	0	0	2.094	0	0	0	0	6.873	2	0	12.253	0	2	1
3.732	2.4553	2	0	0	0	0	28.6	2	0	0	0	3.09	1.585	8.16	0	1.005	1.14	0	0	0	1.258	0	0	1	0	1.802	-0.211	0	0	2.488	0	0	0	0	3.578	2.37	0	8.315	0	2	1
3.732	2.3783	1	0	0	0	0	29.4	2	0	0	0	3.605	1.585	8.16	0	0.972	1.137	0	0	0	1.297	0	1	0	0	1.802	-0.187	1	0	2.488	0	0	0	0	6.866	1.792	0	11.564	0	1	1
3.932	2.7496	2	0	0	0	0	31.3	2	0	0	0	4.294	2.585	9.11	0	0.974	1.133	0	0	0	1.306	0	1	0	0	1.942	-0.006	1	0	4.891	0	0	0	0	6.867	1.708	0	12.258	0	2	1
5.303	4.0011	4	0	0	1	0	29.4	4	0	0	0	4.758	1.392	10.053	0	1.013	1.109	0	0	0	1.461	0	1	0	0	2.236	0.038	0	0	1.164	0	0	0	0	6.89	2.028	0	12.947	0	4	1
5.646	4.7601	4	0	0	2	0	25	2	0	0	0	3.647	0.811	10.505	0	1.246	1.213	0	0	2	1.216	0	0	0	0	2.303	-0.094	0	0	1.411	0	0	0	0	4.281	4.368	0	9.233	0	6	1
4.562	4.3417	4	0	0	0	0	33.3	0	0	0	-0.198	3.486	0.918	9.184	0	1.177	1.101	0	0	0	1.384	0	0	0	0	2	-0.257	0	0	1.521	0	0	0	0	4.265	3.296	0	9.146	0	4	1
4.947	5.2014	6	0	0	0	0	40	0	0	0	-0.481	3.939	1.371	9.956	0	1.159	1.091	0	0	0	1.396	0	0	1	0	2.214	-0.028	0	0	2.232	0	0	0	0	4.288	3.133	0	9.591	0	6	1
5.13	3.5144	0	0	0	1	0	30	5	1	0	0	3.061	1.761	10.106	1	0.972	1.145	0	0	0	1.2	0	0	0	0	2.175	-0.021	0	0	2.729	0	0	0	1	3.292	2.108	0	7.587	0	0	1
5.311	3.9327	0	0	0	1	0	29	4	2	0	0	3.168	1.823	10.13	6	0.984	1.147	0	0	0	1.137	0	0	0	0	2.255	0.012	0	0	2.301	0	0	0	2	3.316	2.386	0	7.569	0	0	1
5.236	3.8422	0	0	0	1	0	25	4	3	0	0	2.906	1.406	9.967	9	1.014	1.156	0	0	0	1.063	0	0	0	0	2.189	-0.08	0	0	1.309	0	0	0	3	3.306	3.219	0	7.385	0	0	1
5.303	4.1328	0	0	0	1	0	23.8	4	4	0	0	3.037	1.392	10.053	12	1.029	1.159	0	0	0	1.044	0	0	0	0	2.236	0.047	0	0	1.164	0	0	0	4	3.331	3.472	0	7.491	0	0	1
6.177	6.591	0	0	0	5	0	29.2	2	1	0	0	4.01	1.617	11.591	1	1.231	1.317	0	0	0	0.908	0	0	0	0	2.605	0	0	0	2.885	0	0	0	1	3.896	5.554	0	8.943	0	12	1
4.362	3.2686	0	0	0	0	0	23.8	2	2	0	0	2.882	1.906	9.059	0	1.003	1.162	0	0	0	1.1	0	0	0	0	2	-0.079	0	0	2.524	0	0	2	2	3.13	2.75	1	7.228	0	0	1
4.347	3.0603	0	0	0	0	0	31	1	2	0	-0.082	3.192	2.3	9.338	3	0.986	1.143	0	0	0	1.167	0	0	0	0	2.011	0.013	0	10.622	4.098	0	0	0	0	3.357	2.288	0	7.732	0	0	1
4.471	3.5147	0	0	0	0	0	32.3	2	1	0	0	3.169	2.231	9.373	2	0.973	1.141	0	0	0	1.193	0	0	0	0	2.074	0.012	0	0	3.015	0	0	0	0	3.178	1.939	0	7.58	0	0	1
4.243	1.4085	0	0	0	0	0	31.3	0	4	0	0	3.474	0	9.8	4	1.008	1.143	0	0	0	1.099	2	0	0	0	2.24	-0.001	0	0	5.475	0	0	0	0	3.347	2.048	0	8.242	0	0	1
3.902	3.1373	2	0	0	0	0	27.3	2	2	0	0	3.437	2.322	8.881	0	1.022	1.146	0	0	0	1.168	0	0	0	0	1.919	-0.026	0	0	4.086	0	0	0	0	3.553	2.422	0	8.497	0	2	1
3.98	2.974	2	0	0	0	0	31.3	2	0	0	0	3.955	3.459	9.814	0	0.964	1.134	0	0	0	1.254	0	0	0	0	1.981	0	0	0	8.931	0	0	0	0	4.047	1.576	0	8.864	0	0	1
5.197	3.9762	0	0	0	1	0	30.4	3	2	0	0.168	3.027	1.436	10.091	2	0.993	1.145	0	0	0	1.177	0	0	0	0	2.194	0.044	0	10.538	2.176	0	0	0	0	3.434	2.546	0	7.817	0	0	1
4.17	3.2655	0	0	0	0	0	25	0	1	0	0	2.488	0.971	8.597	2	1.007	1.163	0	0	0	1.161	0	0	0	0	1.848	0.397	0	9.431	1.542	0	0	0	0	3.232	3	1	7.151	0	0	1
5.334	5.7899	0	0	0	1	0	36	4	6	0	-0.95	4.052	2.273	10.952	24	1.009	1.133	0	0	0	1.204	0	0	0	0	2.328	0	0	34.898	3.178	0	0	0	0	3.593	2.74	0	8.991	0	0	1
4.236	2.9329	0	0	1	0	0	31.4	1	1	1	-0.155	3.64	3.128	9.766	1	0.972	1.144	0	0	0	1.192	0	0	0	0	1.991	0	0	10.523	7.244	0	0	1	2	3.309	1.981	1	8.07	0	0	1
4.724	1.7824	0	0	0	0	0	34.9	1	3	0	-0.779	4.016	3.711	10.425	6	0.98	1.135	0	0	0	1.212	1	0	0	0	2.31	0	0	22.241	9.474	1	0	0	0	3.637	2.087	0	8.645	0	0	1
5.332	5.554	0	0	0	1	0	36.6	1	6	0	-1.839	3.932	2.396	10.694	18	1.02	1.132	0	0	0	1.184	0	0	0	0	2.315	0	0	33.525	2.891	0	0	0	0	3.527	2.893	0	8.803	0	0	1
5.332	5.581	0	0	0	1	0	35.9	1	7	0	-2.172	3.942	2.396	10.694	21	1.032	1.133	0	0	0	1.169	0	0	0	0	2.315	0	0	33.28	2.891	0	0	0	1	3.529	3.083	0	8.813	0	0	1
5.145	4.4958	0	0	0	1	0	33.3	4	2	0	0.113	3.159	1.371	10.236	5	0.993	1.139	0	0	0	1.22	0	0	0	0	2.205	-0.025	0	10.837	2.499	0	0	0	0	3.578	2.608	0	8.085	0	0	1
4.414	3.81	1	0	0	0	0	28.6	2	2	0	-0.741	3.059	1.379	9.222	1	1.037	1.145	0	0	0	1.195	0	0	1	0	2	0.149	0	9.797	2.133	0	0	0	0	3.822	3.087	0	8.259	0	1	1
5.262	4.373	3	0	0	1	0	25	1	2	0	-1.461	3.438	0.863	10.026	0	1.174	1.135	0	0	1	1.244	0	0	0	0	2.175	0.161	0	9.625	1.435	0	0	0	1	4.263	4.036	0	9	0	3	1
5.35	4.5704	0	0	0	2	0	29.4	6	4	0	-0.443	3.468	1.975	10.725	16	1.004	1.147	0	0	0	1.132	0	0	0	0	2.288	-0.002	0	11.395	3.488	0	0	0	2	3.56	2.798	0	8.234	0	0	1
5.342	5.7766	4	0	0	1	0	32.3	4	8	0	-1.429	5.191	4.189	11.504	24	0.979	1.135	0	0	0	1.218	0	0	0	0	2.338	0	0	53.149	7.261	0	0	0	0	3.663	1.938	0	9.972	0	0	1
5.291	4.2076	0	0	0	1	0	32	3	3	0	-0.561	3.262	1.686	10.308	7	1.007	1.141	0	0	0	1.185	0	0	0	0	2.244	0.014	0	21.759	2.733	0	0	0	0	3.567	2.871	0	8.163	0	0	1
4	3.0897	1	0	0	0	0	20	0	1	0	0	2.615	0.811	8.318	0	1.005	1.138	0	0	0	1.288	0	0	0	0	1.732	-0.557	0	9.556	1	0	0	0	0	4.218	3.056	0	8.637	0	0	1
5.103	4.6435	0	0	0	1	0	28.6	5	4	0	-0.806	3.329	1.792	10.281	5	1.014	1.149	0	0	0	1.135	0	0	0	0	2.165	-0.008	0	10.731	3.506	0	0	0	0	3.496	2.646	0	8.131	0	0	1
4.343	4.0038	1	1	1	0	0	23.5	2	0	2	1.101	3.126	1.5	9.309	0	1.002	1.157	0	0	0	1.25	0	0	0	0	2	-0.083	0	0	2.682	0	0	4	3	3.859	2.563	3	8.427	0	0	1
4.414	4.3883	0	1	0	0	0	9.1	0	2	0	-0.662	2.946	1.379	9.222	2	1.097	1.219	0	0	0	1.074	0	0	0	0	2	0.171	0	18.567	2.133	0	0	1	4	3.689	4.167	4	8.139	0	0	1
4.17	3.1822	2	0	0	0	0	20	0	0	0	0.532	2.959	0.971	8.597	0	1.002	1.117	0	0	0	1.408	0	0	0	0	1.848	0.387	0	0	1.542	0	0	0	1	4.016	2.611	1	8.452	0	0	1
5.262	4.7497	4	0	0	0	0	23.1	3	4	0	0	3.907	2.217	10.2	9	1.051	1.143	0	0	0	1.207	0	0	0	0	2.25	-0.002	0	11.647	2.369	0	0	0	0	4.416	2.831	0	9.522	0	3	1
5.284	5.2824	3	0	0	0	0	26.3	2	6	0	-1.009	4.028	2.187	10.651	10	1.024	1.131	0	0	0	1.244	0	0	0	0	2.314	0	0	23.28	2.965	0	0	0	0	4.823	2.709	0	9.752	0	0	1
5.192	4.4911	1	0	0	0	0	28.6	4	4	0	0	3.904	2.797	10.588	10	0.986	1.143	0	0	0	1.181	0	0	0	0	2.242	0	0	11.913	5.313	0	0	0	1	4.433	2.213	0	9.217	0	0	1
5.646	4.4339	3	0	0	2	0	26.7	3	1	0	0	3.465	0.811	10.505	0	1.048	1.141	0	0	1	1.264	0	0	1	0	2.303	-0.08	0	0	1.411	0	0	0	1	4.26	3.104	0	8.986	0	3	1
5.27	5.6107	1	0	0	0	0	27.7	6	3	6	2.593	3.885	2.388	10.649	6	0.993	1.145	0	0	0	1.235	0	0	0	0	2.284	0	0	0	3.036	0	0	6	0	4.075	2.185	3	9.047	0	0	1
5.331	4.3397	1	0	0	0	0	24.3	4	3	1	0	3.511	1.95	10.236	9	0.989	1.146	0	0	0	1.225	0	0	0	0	2.292	-0.002	0	0	2.105	0	0	1	2	4.023	2.157	1	8.583	0	0	1
5.303	4.066	2	0	0	1	0	26.3	4	2	0	0	4.229	1.392	10.053	6	1.022	1.136	0	0	0	1.25	0	1	0	0	2.236	0.043	0	0	1.164	0	0	0	2	6.874	2.75	0	12.258	0	2	1
4.461	3.5378	0	0	0	0	0	25	3	2	0	0	2.988	1.891	9.202	0	0.998	1.159	0	0	0	1.101	0	0	0	0	2.053	0.044	0	0	2.244	0	0	3	2	3.155	2.611	1	7.315	0	0	1
5.098	3.6085	0	0	0	1	0	27.3	4	2	0	0	2.876	1.5	9.872	0	0.993	1.151	0	0	0	1.122	0	0	0	0	2.112	-0.077	0	0	2.472	0	0	0	1	3.304	2.469	0	7.433	0	0	1
5.384	4.1685	0	0	0	1	0	28.6	5	2	0	0	3.094	1.371	10.315	8	0.986	1.148	0	0	0	1.138	0	0	0	0	2.288	-0.023	0	0	1.985	0	0	0	2	3.426	2.542	0	7.704	0	0	1
5.102	4.3332	0	0	0	1	0	28.6	4	3	0	-0.426	3.054	1.436	10.05	4	1.014	1.149	0	0	0	1.138	0	0	0	0	2.136	0.047	0	10.143	2.695	0	0	0	0	3.446	2.769	0	7.893	0	0	1
5.351	4.2358	1	0	0	0	0	31.2	4	2	0	0.15	4.697	3.066	10.673	5	0.969	1.136	0	0	0	1.294	0	0	0	0	2.328	0	0	12.585	6.801	0	0	0	0	10.323	1.818	0	14.009	0	0	1
5.311	4.467	1	0	2	0	0	24.4	0	3	11	0.953	3.766	2.1	10.646	9	0.993	1.152	0	0	0	1.239	0	0	0	0	2.267	0	0	0	4.692	0	0	1	0	4.029	2.131	3	8.883	0	0	1
5.365	2.9284	0	0	0	1	1	40.7	3	0	0	0	3.245	1.455	10.315	0	0.966	1.123	0	0	0	1.279	1	0	0	0	2.315	-0.007	0	0	1.897	0	0	0	0	3.641	1.856	0	8.128	0	0	1
4.923	3.303	1	0	0	0	2	46.7	0	2	0	-0.995	3.413	1.185	9.911	4	1.042	1.107	0	0	0	1.268	1	0	1	0	2.267	0.015	0	10.337	1.563	0	1	0	1	3.933	3.011	0	8.671	0	1	1
4.745	1.8876	0	0	4	0	3	40	2	0	7	0	3.937	1.936	10.509	0	0.974	1.128	0	0	0	1.269	2	0	0	1	2.283	0	0	0	5.249	0	3	8	2	3.689	1.856	2	8.783	0	0	1
4.732	3.1875	0	0	1	0	2	41.2	1	0	3	0	2.984	0.875	9.579	0	0.979	1.127	0	0	0	1.287	1	0	0	0	2.194	0.043	0	0	0.854	0	1	2	2	3.648	2.167	1	7.959	0	0	1
4.562	3.0804	0	0	1	0	2	41.2	1	0	2	0	2.984	0.875	9.54	0	0.979	1.127	0	0	0	1.282	1	0	0	0	2.17	0.043	0	0	1.14	0	1	2	2	3.627	2.167	1	7.954	0	0	1
4.835	2.8214	0	0	2	0	2	40.7	2	2	4	-0.386	3.547	1.876	10.186	3	1.002	1.126	0	0	0	1.261	1	0	0	0	2.263	0.001	0	21.912	3.249	0	1	3	1	3.681	2.619	1	8.55	0	0	1
4.843	3.0136	2	0	1	0	3	40.9	1	1	3	-0.043	3.715	1.662	10.166	2	1.022	1.121	0	0	0	1.285	1	0	1	0	2.283	-0.002	0	10.99	2.652	0	3	3	1	4.05	2.607	1	9.03	0	2	1
4.883	2.8874	0	0	2	0	3	40	3	2	4	-0.383	3.607	1.831	10.332	3	0.998	1.127	0	0	0	1.264	1	0	0	0	2.297	-0.001	0	22.051	3.288	0	1	3	1	3.726	2.556	1	8.63	0	0	1
4.522	2.3963	0	0	3	0	1	36	1	0	2	0	3.253	1.887	9.535	0	0.98	1.14	0	0	0	1.231	1	0	0	0	2.157	-0.007	0	0	3.141	0	0	3	3	3.555	2.061	2	8.005	0	0	1
5.006	3.7647	0	0	3	0	3	33.3	0	4	6	0	3.583	1.23	10.309	8	1.083	1.153	0	2	0	1.194	1	0	0	0	2.338	-0.003	0	41.057	1.873	0	3	6	2	3.938	3.615	3	8.92	0	0	1
5.386	4.1216	0	0	9	1	4	33.3	3	4	8	0	4.091	1.708	11.059	8	1.057	1.171	0	2	1	1.142	1	0	0	0	2.479	0	0	44.711	2.168	0	3	8	0	4.004	3.475	3	9.257	0	3	1
4.732	3.3706	0	0	1	0	1	42.9	0	2	2	0	3.193	1.187	9.642	4	1.037	1.125	0	1	0	1.241	1	0	0	0	2.194	-0.027	0	20.013	1.659	0	1	2	0	3.813	3.074	1	8.405	0	0	1
5.029	3.701	2	0	1	0	3	42.9	0	2	2	0	3.647	1.16	10.122	4	1.084	1.117	0	1	0	1.297	1	0	1	0	2.318	-0.008	0	20.473	1.572	0	3	2	0	4.106	3.202	1	9.12	0	2	1
4.965	3.6476	2	0	1	0	3	42.9	0	2	2	0	3.647	1.16	10.099	4	1.084	1.117	0	1	0	1.295	1	0	1	0	2.305	-0.008	0	20.473	1.553	0	3	2	0	4.054	3.202	1	9.118	0	2	1
4.675	2.4203	0	0	0	0	2	52.2	0	1	0	0	3.495	0	9.971	4	0.989	1.099	0	0	0	1.306	2	0	0	0	2.236	0.001	0	0	2.829	0	2	0	0	3.664	2.064	0	8.488	0	0	1
4.562	3.17	0	0	1	0	2	40	0	1	2	0	3.011	0.875	9.54	2	1.005	1.13	0	0	0	1.226	1	0	0	0	2.17	0.046	0	0	1.14	0	2	2	3	3.639	2.667	1	7.986	0	0	1
4.687	2.9071	0	0	1	0	2	38.5	2	2	2	-0.066	3.459	1.604	10.007	3	1.002	1.131	0	0	0	1.229	1	0	0	0	2.242	-0.002	0	10.681	2.731	0	2	3	1	3.666	2.423	1	8.395	0	0	1
4.77	3.3837	0	0	1	0	2	40	0	3	2	0	3.299	1.185	9.882	6	1.057	1.13	0	1	0	1.212	1	0	0	0	2.236	0.015	0	20.072	1.74	0	2	2	1	3.834	3.333	1	8.516	0	0	1
5.163	4.1935	0	0	3	0	4	31.6	0	7	6	0	3.817	1.225	10.607	14	1.137	1.156	0	3	0	1.167	1	0	0	0	2.411	0	0	62.168	1.526	0	4	6	1	4.018	4.042	3	9.217	0	0	1
4.807	3.3877	2	0	0	0	3	46.2	0	1	0	0	3.462	0.881	9.833	2	1.048	1.103	0	0	0	1.321	1	0	1	0	2.246	-0.026	0	0	1.06	0	3	0	1	3.999	2.802	0	8.87	0	2	1
5.019	3.2862	1	0	3	0	4	37.5	1	4	3	-0.627	3.891	1.886	10.548	7	1.029	1.131	0	0	0	1.23	1	0	1	0	2.366	0	0	22.352	3.188	0	4	3	1	3.96	2.728	1	9.042	0	1	1
5.119	3.7467	4	0	0	0	5	46.2	0	1	0	0	3.825	0.832	10.265	2	1.098	1.095	0	0	0	1.344	1	0	1	0	2.365	-0.008	0	0	0.952	0	5	0	1	4.216	2.98	0	9.376	0	4	1
5.26	2.4916	5	0	0	0	6	37.5	1	2	0	-0.416	4.387	2.929	10.814	5	1.013	1.124	0	0	0	1.281	1	0	1	0	2.438	0	0	11.973	6.971	0	6	0	0	4.295	2.389	0	9.725	0	5	1
4.783	3.2512	1	0	0	0	2	50	0	1	0	0	3.319	1.187	9.668	2	1.022	1.1	0	0	0	1.321	1	0	1	0	2.222	-0.026	0	10.143	1.358	0	1	0	0	3.911	2.716	0	8.565	0	1	1
4.543	2.7404	0	0	0	0	1	47.6	1	1	0	0.078	3.315	1.705	9.722	1	0.988	1.109	0	0	0	1.296	1	0	0	0	2.166	-0.008	0	10.53	2.905	0	0	0	0	3.611	2.394	0	8.295	0	0	1
5.072	2.2317	0	0	0	0	2	35.4	2	4	0	-0.862	4.429	3.61	10.833	12	0.978	1.134	0	0	0	1.212	1	0	0	0	2.351	0	0	25.194	10.844	0	0	0	0	3.794	1.991	0	9.08	2	0	1
5.315	3.0581	0	0	0	1	2	40.7	3	2	0	-0.875	3.461	1.23	10.548	4	0.994	1.123	0	0	0	1.243	1	0	0	0	2.334	-0.002	0	10.562	2.215	0	0	0	1	3.743	2.558	0	8.485	0	0	1
5.107	2.9658	0	0	0	1	1	39.3	3	3	0	-0.472	3.533	1.876	10.447	8	1.006	1.126	0	0	0	1.217	1	0	0	0	2.248	0.001	0	11.344	3.439	0	0	0	0	3.678	2.47	0	8.491	0	0	1
4.882	3.4294	0	0	2	0	2	41.2	0	4	2	-1.168	3.483	1.258	10.136	8	1.069	1.127	0	1	0	1.199	1	0	0	0	2.288	0.005	0	30.73	2.011	0	1	2	1	3.857	3.5	1	8.704	0	0	1
5.489	2.1976	0	0	0	2	4	35	7	3	0	-0.117	4.423	3.682	11.345	8	0.974	1.135	0	0	0	1.225	1	0	0	0	2.466	0	0	12.336	11.779	0	1	0	1	3.854	1.943	0	9.163	0	0	1
4.828	3.3085	0	0	6	0	2	57.1	0	0	4	0	3.292	1.261	9.749	0	1.006	1.101	0	0	0	1.35	1	0	0	0	2.247	0.015	0	0	1.436	0	0	2	0	3.761	2.833	2	8.437	0	0	1
4.914	2.2884	0	0	4	0	3	40.5	2	3	6	-0.173	3.986	1.426	10.632	3	1.003	1.128	0	0	0	1.232	2	0	0	0	2.328	0	0	12.142	4.181	0	2	7	3	3.733	2.462	2	8.913	0	0	1
4	2	0	0	0	0	0	33.3	0	0	0	0	3.22	0	9.314	0	0.961	1.138	0	0	0	1.205	1	0	0	0	2	0.003	0	0	1.244	0	0	0	0	3.009	1.5	0	7.439	0	0	1
4.732	2.8489	3	0	0	0	1	42.9	0	0	0	0	3.549	1.187	9.642	0	1.011	1.091	0	0	0	1.421	1	0	1	0	2.194	-0.024	0	0	1.659	0	1	0	0	4.523	2.329	0	9.314	0	2	1
4.733	1.7208	1	0	0	0	2	37.9	1	3	0	0	4.248	2.513	10.593	11	0.981	1.125	0	0	0	1.261	2	0	0	0	2.259	0	0	0	7.746	0	2	0	0	3.999	1.893	0	9.225	0	0	1
5.272	3.2017	2	0	2	0	2	36	0	3	2	0	3.817	1.754	10.523	8	1.022	1.114	0	0	0	1.321	1	0	0	0	2.307	-0.001	0	0	2.952	0	1	1	0	4.702	2.587	1	9.602	0	0	1
4.872	3.1623	0	0	3	0	3	36	1	2	4	-0.121	3.472	1.508	10.166	3	1.011	1.14	0	0	0	1.215	1	0	0	0	2.296	-0.002	0	10.696	2.373	0	3	5	3	3.736	2.59	2	8.47	0	0	1
5.096	2.7457	6	0	0	0	8	52.2	0	1	0	0	5.261	0.749	10.806	4	1.049	1.058	0	0	0	1.513	2	1	0	0	2.396	0	1	0	3.141	0	8	0	0	6.954	2.175	0	13.369	0	6	1
4.782	3.0562	0	0	1	0	2	40	0	2	2	-0.896	3.324	1.273	9.947	4	1.015	1.129	0	0	0	1.215	1	0	0	0	2.251	-0.008	0	10.38	1.951	0	1	2	2	3.708	2.773	1	8.322	0	0	1
4.892	3.2952	0	0	2	0	2	36.7	2	3	1	-0.505	3.598	1.805	10.235	7	1.009	1.134	0	0	0	1.205	1	0	0	0	2.295	-0.001	0	11.03	2.809	0	2	0	1	3.712	2.456	1	8.522	0	0	1
5.451	2.5976	4	0	0	0	4	42.4	1	2	0	0	4.191	1.113	10.865	8	1.013	1.099	0	0	0	1.36	2	0	1	0	2.409	0	0	0	3.05	0	4	0	0	4.72	2.293	0	9.912	0	2	1
5.106	2.5769	0	0	0	0	4	47.1	2	0	0	0	3.656	1	10.411	0	0.969	1.11	0	0	0	1.311	2	0	0	0	2.384	0	0	0	2.266	0	0	0	0	3.798	1.854	0	8.644	0	0	1
4.928	1.7361	0	0	0	0	2	45	0	0	0	0	3.753	0	10.506	0	0.968	1.114	0	0	0	1.29	3	0	0	0	2.348	0	0	0	3.091	2	0	0	0	3.685	1.722	0	8.6	0	0	1
5.075	2.4622	0	0	0	0	4	48.3	0	3	0	-0.203	3.768	0.922	10.518	9	1.01	1.108	0	0	0	1.263	2	0	0	0	2.369	0	0	12.066	2.847	0	2	0	1	3.827	2.52	0	8.828	0	0	1
5.459	3.1356	1	0	2	0	4	41.7	0	3	2	0	3.784	1.029	10.764	6	1.029	1.113	0	0	0	1.28	3	0	0	0	2.462	0	0	22.286	1.583	0	2	2	3	4.748	2.906	1	9.674	0	0	1
5.35	2.9948	1	0	2	0	5	40	0	4	2	0	3.843	1.024	10.837	9	1.041	1.117	0	0	0	1.254	3	0	0	0	2.442	0	0	21.854	1.865	0	3	2	4	4.738	3.078	1	9.706	0	0	1
5.35	2.9783	1	0	2	0	5	40	0	4	2	0	3.843	1.024	10.837	9	1.041	1.117	0	0	0	1.251	3	0	0	0	2.443	0	0	21.831	1.871	0	3	2	4	4.738	3.078	1	9.706	0	0	1
5.161	2.5397	0	0	0	0	6	46.4	0	5	0	-0.525	3.844	0.745	10.717	13	1.038	1.112	0	0	0	1.222	2	0	0	0	2.404	0	0	12.008	2.924	0	4	0	4	3.881	3.037	0	8.952	0	0	1
5.164	2.9809	1	0	0	0	0	26.7	0	2	0	0	3.083	0.917	9.968	4	1.018	1.133	0	0	0	1.245	1	0	0	0	2.256	-0.072	0	20.861	0.939	0	0	0	0	4.66	2.988	0	9.26	0	0	1
4.802	1.7802	2	0	5	0	2	39.4	0	0	4	0	3.892	0	10.46	0	0.986	1.113	0	0	0	1.339	4	0	0	0	2.384	0	0	0	3.735	0	0	5	1	4.341	1.824	2	9.301	0	0	1
4.562	2.931	0	1	0	0	0	33.3	0	2	2	-0.603	3.052	0.875	9.54	2	1.062	1.153	1	0	0	1.166	1	0	0	0	2.17	0.05	0	20.392	1.14	0	0	4	2	3.587	3.292	2	8.026	0	0	1
5.062	4.0287	0	0	0	0	0	26.3	0	6	27	0	4.146	1.975	10.792	12	1.021	1.162	0	0	0	1.137	1	0	0	0	2.404	0	0	0	2.398	0	0	0	0	3.83	2.296	6	8.939	0	0	1
4.807	2.7734	2	0	0	0	0	26.3	0	0	4	1.008	3.352	0.881	9.833	0	0.994	1.131	0	0	0	1.334	1	0	0	0	2.246	-0.023	0	0	1.06	0	0	0	0	4.094	2.019	2	8.76	0	0	1
5.092	2.0631	0	0	3	0	5	51.5	0	2	4	-0.32	3.945	0.548	10.725	6	1.002	1.103	0	0	0	1.304	4	0	0	0	2.412	0	0	12.207	3.461	0	2	3	2	3.924	2.375	1	9.072	0	0	1
5.051	1.6237	4	2	16	0	14	41.9	2	8	20	-2.695	5.032	0.964	11.786	14	1.032	1.124	0	0	0	1.265	4	0	1	0	2.399	0	0	50.918	9.592	0	12	18	2	4.016	2.595	6	10.274	0	4	1
3.618	3.4245	0	0	0	0	0	44.4	0	1	0	0	2.593	0	8.412	0	1.011	1.116	0	0	0	1.332	1	0	0	0	2	-0.237	0	0	0.579	0	0	0	0	3.526	2.3	0	7.6	0	0	1
5.389	2.7726	1	0	3	0	2	41.7	0	3	3	0.144	3.772	1.506	10.698	9	1.029	1.113	0	0	0	1.278	3	0	0	0	2.504	0	0	23.066	2.22	0	1	2	0	4.757	2.728	1	9.614	0	0	1
5.318	2.6699	2	0	0	0	2	36.4	0	3	0	0	3.7	0.985	10.545	9	1.02	1.107	0	0	0	1.317	3	0	0	0	2.402	0.001	0	0	1.511	0	1	0	0	4.706	2.293	0	9.538	0	0	1
5.306	2.2373	0	0	11	0	4	36.2	3	6	11	-1.722	4.217	1.577	11.222	9	1.031	1.14	0	0	0	1.191	6	0	0	0	2.527	0	0	23.86	3.172	0	2	10	5	3.942	2.846	4	9.248	0	0	1
4.843	2.7944	0	0	1	0	2	34.4	0	5	1	-0.929	3.729	2.297	10.299	7	1.029	1.139	0	0	0	1.153	1	0	0	0	2.268	0	0	10.307	4.371	0	2	0	3	3.681	2.755	1	8.613	0	0	1
3.618	2.3247	2	0	0	0	0	27.3	2	0	0	0	3.679	1.522	7.853	0	1.008	1.131	0	0	0	1.338	0	1	1	0	1.732	0.336	0	0	2.094	0	0	0	0	6.866	2.272	0	11.578	0	2	1
3	1.7389	1	0	0	0	0	25	2	0	0	0	3.426	0.918	6.594	0	0.985	1.136	0	0	0	1.383	0	1	0	0	1.414	0.691	0	0	1.333	0	0	0	0	6.867	2.083	0	11.561	0	1	1
5.051	3.532	0	0	2	0	0	30	2	6	2	-0.794	4.214	3.546	10.717	9	0.991	1.146	0	0	0	1.141	0	0	0	0	2.291	0	0	11.784	10.986	0	0	2	6	3.519	2.435	1	8.71	0	0	1
4.876	2.8477	0	0	2	0	0	30	2	2	3	-0.608	3.21	1.193	10.053	4	1.02	1.154	0	0	0	1.174	1	0	0	0	2.336	0.014	0	21.357	1.586	0	0	3	2	3.631	2.9	2	8.126	0	0	1
4.953	3.4085	0	0	2	0	2	40	1	2	3	0	3.351	1.273	9.975	4	1.015	1.129	0	1	0	1.241	1	0	0	0	2.288	-0.008	0	20.772	1.602	0	1	2	0	3.853	2.803	1	8.521	0	0	1
5.418	3.1768	10	0	0	0	12	54.5	0	0	0	0	4.608	0.72	11.151	0	1.121	1.069	0	0	0	1.413	2	0	1	0	2.532	0	0	0	2.359	0	10	0	0	4.361	2.778	0	10.237	0	10	1
3.802	2.4475	0	0	0	0	0	30.4	2	0	0	0	2.661	1.95	8.394	0	0.96	1.144	0	0	0	1.195	0	0	0	0	1.848	0.108	0	0	2.885	0	0	0	0	2.881	1.643	0	6.741	0	0	2
3	2.5664	0	0	0	0	0	28.6	0	1	0	0	2.022	0	7.286	0	1.014	1.149	0	0	0	0.946	1	0	0	0	2	-0.541	0	0	0.444	0	0	0	0	3.119	2.167	0	6.827	0	0	2
4.414	3.0215	0	0	0	0	1	46.7	1	0	0	0	2.853	0.802	9.183	0	0.969	1.111	0	0	0	1.323	1	0	0	0	2.101	-0.074	0	0	0.975	0	0	0	0	3.549	1.952	0	7.773	0	0	2
3.879	2.7312	0	0	2	0	0	28.6	2	0	2	0	2.922	2.281	8.743	0	0.966	1.151	0	0	0	1.179	0	0	0	0	1.902	0.038	0	0	3.685	0	0	2	1	2.957	1.722	1	7.078	0	0	2
5.175	3.753	0	0	0	1	0	34.5	3	1	0	1.296	3.211	1.859	10.165	2	0.975	1.136	0	0	0	1.224	0	0	0	0	2.175	0.013	0	0	3.341	0	0	0	1	3.401	2.265	0	7.963	0	0	2
3.919	3.1183	0	0	0	0	0	27.6	2	3	0	0	3.178	2.55	9.002	1	0.998	1.151	0	0	0	1.116	0	0	0	0	1.932	0.014	0	0	4.489	0	0	0	1	3.056	2.318	0	7.456	0	0	2
3.618	2.4524	0	0	0	0	0	30.8	1	1	0	0	2.452	1.522	7.853	1	0.989	1.144	0	0	0	1.189	0	0	0	0	1.732	0.363	0	9.405	2.094	0	0	0	0	3.058	2.8	0	6.889	0	0	2
5.125	3.6783	0	0	0	1	0	30	3	2	0	0.025	2.925	1.299	10.01	2	0.998	1.146	0	0	0	1.177	0	0	0	0	2.149	-0.078	0	10.299	2.097	0	0	0	1	3.422	2.927	0	7.748	0	0	2
4.404	3.5332	0	0	0	0	0	30.4	0	4	0	-0.595	3.272	2.187	9.589	6	1.027	1.145	0	0	0	1.128	0	0	0	0	2.053	0.015	0	21.015	3.667	0	0	0	0	3.402	2.985	0	8.054	0	0	2
4.56	4.4123	0	0	0	0	0	33.3	4	4	0	-0.945	3.979	3.022	10.432	10	0.987	1.139	0	0	0	1.183	0	0	0	0	2.156	0	0	23.321	6.935	0	0	0	0	3.542	2.25	0	8.631	0	0	2
4.383	3.1398	0	0	0	0	0	31.6	1	3	0	-0.678	3.809	3.249	10.063	4	0.98	1.142	0	0	0	1.173	0	0	0	0	2.054	0	0	10.339	7.892	0	0	0	2	3.329	2.214	0	8.27	0	0	2
3.975	2.9106	0	0	1	0	0	33.3	1	0	1	0	3.74	3.322	9.707	0	0.965	1.14	0	0	0	1.228	0	0	0	0	1.978	0	0	0	8.122	0	0	1	0	3.24	1.8	1	8.146	0	0	2
4.732	2.9545	2	0	0	0	1	46.7	1	0	0	0	3.439	1.187	9.642	0	1.012	1.103	0	0	0	1.336	1	0	1	0	2.194	-0.025	0	0	1.659	0	0	0	0	3.981	2.358	0	8.774	0	2	2
4.783	3.3094	0	0	0	0	2	41.2	0	2	0	0	3.118	1.187	9.668	4	1.011	1.122	0	0	0	1.216	1	0	0	0	2.222	-0.026	0	0	1.358	0	2	0	1	3.674	2.537	0	8.062	0	0	2
4.499	2.9058	0	0	0	0	1	43.8	1	1	0	0	2.99	1.125	9.311	2	0.991	1.117	0	0	0	1.243	1	0	0	0	2.136	0.044	0	0	1.481	0	0	0	1	3.556	2.396	0	7.845	0	0	2
4.896	3.4023	0	0	0	0	3	40.9	0	3	0	0	3.404	1.299	10.027	6	1.018	1.123	0	0	0	1.219	1	0	0	0	2.301	0.004	0	10.378	1.541	0	2	0	0	3.744	2.583	0	8.369	0	0	2
4.77	3.0868	0	0	0	0	2	44.4	1	2	0	-0.875	3.239	1.185	9.882	4	1.011	1.116	0	0	0	1.248	1	0	0	0	2.236	0.014	0	10.312	1.74	0	0	0	1	3.704	2.8	0	8.277	0	0	2
4.796	3.1573	0	0	0	0	2	44.4	1	2	0	-0.872	3.239	1.185	9.882	4	1.011	1.116	0	0	0	1.248	1	0	0	0	2.243	0.014	0	10.353	1.686	0	0	0	1	3.71	2.8	0	8.277	0	0	2
4.882	2.872	0	0	0	0	2	37.5	2	6	0	-1.14	3.8	2.123	10.361	10	1.036	1.13	0	0	0	1.161	1	0	0	0	2.305	0	0	22.748	3.779	0	0	0	2	3.755	2.981	0	8.711	2	0	2
4.607	3.1387	0	0	2	0	2	50	0	1	2	0	3.168	1.187	9.631	2	1.014	1.11	0	0	0	1.295	1	0	0	0	2.194	-0.027	0	0	1.544	0	1	1	1	3.692	2.87	1	8.242	0	0	2
5.313	3.4001	1	0	0	0	2	36.8	1	3	0	0	3.493	1.16	10.388	6	1.031	1.116	0	0	0	1.257	1	0	0	0	2.311	-0.008	0	20.999	1.833	0	1	0	1	4.735	3.114	0	9.506	0	0	2
4.641	3.0853	0	0	0	0	2	44.4	0	2	0	0	3.233	1.261	9.714	4	1.011	1.116	0	0	0	1.249	1	0	0	0	2.214	0.014	0	10.165	1.783	0	1	0	0	3.664	2.583	0	8.192	0	0	2
4.928	2.4843	0	0	0	0	0	34.2	1	3	0	0.171	3.606	2.125	10.295	6	0.992	1.137	0	0	0	1.199	1	0	0	0	2.36	0	0	22.913	3.3	2	0	0	0	3.538	2.375	0	8.342	0	0	2
3.618	3.4601	0	0	0	0	0	33.3	0	0	0	0	2.591	0	8.412	0	1.01	1.157	0	0	0	1.306	1	0	0	1	2	-0.238	0	0	0.579	0	0	2	1	3.52	2.3	2	7.59	0	0	2
4.414	3.2788	0	0	0	0	0	41.7	0	1	1	0	2.899	0.802	9.183	1	1.016	1.128	0	0	0	1.239	1	0	0	0	2.101	-0.083	0	0	0.975	0	1	2	1	3.589	2.667	1	7.854	0	0	2
3.732	2.4884	0	0	0	0	0	33.3	1	0	0	0	2.57	1.585	8.16	0	0.961	1.138	0	0	0	1.247	0	0	0	0	1.802	-0.197	0	0	2.488	0	0	0	0	2.991	1.917	0	6.88	0	0	2
4	2.4305	1	0	0	0	0	27.3	2	0	0	0	3.494	0.811	8.318	0	0.979	1.137	0	0	0	1.386	0	1	0	0	1.732	-0.48	0	0	1	0	0	0	0	6.874	2.021	0	11.569	0	1	2
3.618	2.2408	0	0	1	0	0	25	2	0	1	0	2.359	1.522	7.853	0	0.97	1.161	0	0	0	1.133	0	0	0	0	1.732	0.323	0	0	2.094	0	0	1	2	2.811	2.1	1	6.385	0	0	2
3.966	2.856	0	0	0	0	0	31.4	2	1	0	0	3.553	3.146	9.522	1	0.968	1.143	0	0	0	1.187	0	0	0	0	1.97	0	0	0	6.909	0	0	0	1	2.988	1.794	0	7.753	0	0	2
3.618	2.5915	0	0	0	0	0	23.1	1	2	0	0	2.435	1.522	7.853	0	1.015	1.16	0	0	0	1.065	0	0	0	0	1.732	0.402	0	0	2.094	0	0	0	1	2.919	2.9	0	6.634	0	0	2
4.228	3.2893	0	0	0	0	0	29.4	2	2	0	-0.193	2.793	1.557	8.891	2	1.004	1.147	0	0	0	1.14	0	0	0	0	1.932	0.142	0	9.98	2.535	0	0	0	0	3.346	2.738	0	7.465	0	0	2
4.236	3.0679	0	0	1	0	0	32.8	1	1	1	-0.156	3.929	3.554	10.042	1	0.97	1.141	0	0	0	1.209	0	0	0	0	1.995	0	0	10.599	9.701	0	0	1	2	3.309	1.903	1	8.382	0	0	2
4.278	3.167	0	0	0	0	0	30	0	4	0	-1.74	3.192	1.922	9.464	4	1.036	1.146	0	0	0	1.114	0	0	0	0	2	-0.027	0	19.793	3.677	0	0	0	2	3.359	3.533	0	7.994	0	0	2
4.346	3.6387	0	0	0	0	0	31.6	0	3	0	-0.41	3.074	1.975	9.16	3	1.021	1.142	0	0	0	1.153	0	0	0	0	2	0.05	0	10.291	3.165	0	0	0	0	3.424	2.852	0	7.785	0	0	2
4.655	4.0026	0	0	0	0	0	31.8	2	3	0	-0.11	3.176	1.761	9.723	6	1.013	1.142	0	0	0	1.161	0	0	0	0	2.107	-0.027	0	10.614	2.989	0	0	0	1	3.531	2.967	0	8.001	0	0	2
4.233	3.6203	0	0	0	0	0	37.5	1	2	0	-0.914	2.983	1.906	9.011	2	1.012	1.13	0	0	0	1.207	0	0	0	0	1.95	-0.086	0	9.753	2.999	0	0	0	1	3.444	3.083	0	7.828	0	0	2
4.691	4.0085	0	0	0	0	0	33.3	0	4	0	-2.748	3.146	1.436	9.666	6	1.064	1.139	0	0	0	1.141	0	0	0	0	2.117	0.053	0	19.662	2.428	0	0	0	2	3.564	3.944	0	8.128	0	0	2
4.495	3.6519	0	0	0	0	0	32	2	3	0	-0.558	3.25	2.187	9.562	5	1.007	1.141	0	0	0	1.172	0	0	0	0	2.074	0.014	0	21.071	3.568	0	0	0	0	3.461	2.803	0	8.013	0	0	2
4.414	3.0837	0	0	1	0	1	42.9	0	0	2	0	2.868	0.802	9.183	0	0.982	1.125	0	0	0	1.282	1	0	0	0	2.101	-0.077	0	0	0.975	0	1	2	2	3.557	2.238	1	7.79	0	0	2
4.675	2.6951	0	0	0	0	1	44	1	2	0	0.083	3.474	1.911	10.014	7	0.998	1.116	0	0	0	1.264	1	0	0	0	2.189	-0.002	0	10.994	3.45	0	0	0	0	3.6	2.462	0	8.445	0	0	2
4.517	2.6642	0	0	0	0	1	42.1	1	1	0	0	3.086	1.409	9.391	1	0.987	1.12	0	0	0	1.256	1	0	0	0	2.149	-0.024	0	0	2.036	0	0	0	1	3.553	2.296	0	7.898	0	0	2
4.732	2.3414	0	0	0	0	1	47.1	0	1	0	0	3.124	0	9.688	2	0.992	1.11	0	0	0	1.243	2	0	0	0	2.348	0.013	0	0	1.659	0	0	0	0	3.639	2	0	8.158	0	0	2
4.788	2.7203	0	0	2	0	1	40.9	0	3	2	-1.424	3.499	1.911	10.014	3	1.028	1.127	0	0	0	1.201	1	0	0	0	2.23	-0.002	0	21.295	3.219	0	0	2	2	3.664	3	1	8.485	0	0	2
4.953	3.2896	0	0	1	0	2	40	0	2	3	-0.907	3.324	1.273	9.975	4	1.015	1.129	0	0	0	1.214	1	0	0	0	2.288	-0.008	0	10.541	1.602	0	1	2	2	3.736	2.773	1	8.324	0	0	2
5.313	2.5728	0	0	0	1	0	34.5	3	1	0	1.477	3.215	1.16	10.388	2	0.975	1.136	0	0	0	1.211	1	0	0	0	2.311	-0.007	0	0	1.833	1	0	0	1	3.478	2.068	0	7.975	0	0	2
4.774	2.8791	0	0	0	0	1	45	1	1	0	0.209	3.211	1.461	9.724	3	0.987	1.114	0	0	0	1.264	1	0	0	0	2.214	0.014	0	11.013	1.964	0	0	0	0	3.652	2.383	0	8.162	0	0	2
5.096	3.1703	0	0	0	0	0	40	2	4	0	-1.5	3.433	1.124	10.278	10	1.042	1.125	0	0	0	1.223	1	0	0	0	2.358	0.004	0	32.786	1.482	1	0	0	0	3.742	3.208	0	8.487	0	0	2
4.876	3.9788	0	0	0	0	0	22.7	2	5	0	0	3.16	1.761	9.801	6	1.043	1.161	0	0	0	1.008	0	0	0	0	2.189	-0.027	0	0	2.313	0	0	0	5	3.341	3.7	0	7.66	0	0	2
5.035	2.2675	0	0	0	0	2	50	0	2	0	-0.271	3.703	0.625	10.385	6	0.998	1.104	0	0	0	1.277	2	0	0	0	2.328	0	0	11.895	3.098	0	0	0	1	3.73	2.458	0	8.718	0	0	2
4.214	3.0457	0	0	0	0	0	23.1	1	2	1	-0.836	2.68	1.459	8.755	2	1.031	1.166	0	0	0	1.08	0	0	0	0	1.902	-0.255	0	9.519	2.052	0	0	1	3	3.328	3.611	1	7.365	0	0	2
3.879	2.6225	1	0	0	0	0	30.8	2	0	0	0	3.142	2.281	8.743	0	0.972	1.142	0	0	0	1.223	0	0	1	0	1.902	0.037	0	0	3.685	0	0	0	0	3.542	1.846	0	7.944	0	1	2
3.732	2.7566	0	0	0	0	0	25	2	2	0	0	2.597	1.585	8.16	0	1.005	1.156	0	0	0	1.077	0	0	0	0	1.802	-0.237	0	0	2.488	0	0	0	1	2.961	2.667	0	6.802	0	0	2
4.236	3.0785	0	0	0	0	0	33.3	1	2	0	-0.664	3.764	3.284	9.867	2	0.975	1.138	0	0	0	1.199	0	0	0	0	1.993	0	0	10.324	8.066	0	0	0	1	3.329	2.083	0	8.257	0	0	2
4.347	3.0077	0	0	0	0	0	31.7	1	2	0	-0.071	3.477	2.79	9.619	3	0.979	1.142	0	0	0	1.178	0	0	0	0	2.017	0.001	0	10.797	5.864	0	0	0	0	3.357	2.078	0	7.954	0	0	2
4.343	3.3851	0	0	0	0	0	28.6	0	4	0	-2.153	3.013	1.5	9.309	4	1.069	1.149	0	0	0	1.075	0	0	0	0	2	-0.092	0	19.281	2.682	0	0	0	2	3.408	4.042	0	7.893	0	0	2
4.343	3.6524	0	0	0	0	0	31.3	1	3	0	-0.501	2.977	1.906	9.058	3	1.032	1.143	0	0	0	1.126	0	0	0	0	1.989	-0.089	0	10.119	2.682	0	0	0	1	3.423	3.271	0	7.697	0	0	2
5.421	4.9033	0	0	0	1	0	28.6	0	7	0	-5.019	3.504	1.669	10.487	10	1.087	1.149	0	0	0	1.084	0	0	0	0	2.327	0.005	0	30.485	2.211	0	0	0	4	3.629	4.173	0	8.471	0	0	2
4.947	4.4275	0	0	0	0	0	25	0	6	0	-3.537	3.249	1.371	9.956	6	1.101	1.156	0	0	0	1.036	0	0	0	0	2.214	-0.03	0	19.544	2.232	0	0	0	4	3.565	4.4	0	8.152	0	0	2
4.17	2.6683	0	0	0	0	0	26.7	2	1	0	0	2.4	0.971	8.597	1	0.983	1.152	0	0	0	1.103	0	0	0	0	1.848	0.343	0	0	1.542	0	0	0	1	3.022	2.567	0	6.702	0	0	2
4.842	3.1241	0	0	0	0	2	44.4	0	4	0	-2.126	3.451	1.258	10.136	8	1.053	1.116	0	0	0	1.194	1	0	0	0	2.278	0.005	0	20.669	2.113	0	0	0	2	3.753	3.389	0	8.529	0	0	2
4.517	2.7667	0	0	2	0	1	50	0	0	1	0	3.137	1.409	9.391	0	0.985	1.109	0	0	0	1.339	1	0	0	0	2.149	-0.025	0	0	2.036	0	0	1	0	3.578	2.407	1	8.128	0	0	2
4.77	2.4954	0	0	0	0	0	38.5	2	0	0	2.904	3.133	1.185	9.882	0	0.964	1.128	0	0	0	1.272	1	0	0	0	2.236	0.012	0	0	1.74	1	0	0	0	3.454	1.817	0	7.92	0	0	2
4.739	2.5436	0	0	0	0	0	35.7	1	2	0	0.266	3.336	1.695	9.972	7	0.99	1.134	0	0	0	1.205	1	0	0	0	2.212	0.004	0	11.089	2.815	0	0	0	0	3.547	2.306	0	8.108	0	0	2
3.618	2.445	0	0	0	0	0	21.4	1	1	0	0	2.41	1.522	7.853	0	0.997	1.169	0	0	0	1.079	0	0	0	0	1.732	0.375	0	0	2.094	0	0	1	2	2.872	2.7	1	6.534	0	0	2
4.303	3.1827	0	0	0	0	0	25	2	2	2	0	2.996	1.837	9.389	0	0.998	1.159	0	0	0	1.112	0	0	0	0	2	0.044	0	0	3.193	0	0	2	3	3.139	2.685	1	7.43	0	0	2
3.919	3.2139	0	0	0	0	0	25.9	1	4	0	0	3.201	2.55	9.002	0	1.014	1.154	0	0	0	1.091	0	0	0	0	1.932	0.015	0	0	4.489	0	0	0	1	3.069	2.5	0	7.529	0	0	2
4.17	3.2439	1	0	0	0	0	25	1	2	0	-0.98	2.842	0.971	8.597	0	1.093	1.149	0	0	0	1.11	0	0	0	0	1.848	0.442	0	9.236	1.542	0	0	0	1	3.644	4.056	0	8.039	0	1	2
5.072	2.524	0	0	0	0	2	36.4	2	4	0	-0.888	4.154	3.02	10.632	12	0.986	1.132	0	0	0	1.212	1	0	0	0	2.351	0	0	24.704	6.968	0	0	0	0	3.794	2.167	0	8.904	2	0	2
5.089	1.8308	0	0	0	0	2	40	0	4	0	-0.809	4.049	0.49	10.803	14	0.996	1.125	0	0	0	1.213	3	0	0	0	2.373	0	0	25.001	4.39	0	0	0	0	3.8	2.222	0	8.91	2	0	2
4.91	2.8789	0	0	0	0	3	52.6	0	1	0	0	3.357	0.629	10.06	2	0.993	1.098	0	0	0	1.319	3	0	0	0	2.333	0.004	0	0	1.207	0	1	0	1	3.86	2.273	0	8.487	0	0	2
4	3.1669	0	0	0	0	0	45.5	0	0	1	0	2.737	0	8.623	0	0.988	1.121	0	0	0	1.287	1	0	0	0	2	0.137	0	0	0.667	0	0	2	0	3.482	2.167	1	7.627	0	0	2
4.977	2.0833	0	0	0	0	0	31	1	6	0	-0.343	3.988	3.337	10.606	9	1	1.143	0	0	0	1.142	1	0	0	0	2.361	0	0	11.629	7.693	0	0	0	3	3.497	2.458	0	8.579	0	0	2
6.496	4.6405	0	0	0	8	0	33.3	2	0	0	0	4.224	0.88	12.028	0	1.303	1.365	0	0	2	0.898	1	0	0	0	2.798	0	0	0	1.166	2	0	0	0	4.055	5.75	0	9.257	0	16	1
5.998	1.8789	6	0	0	3	0	44.4	0	1	0	0.642	4.308	0.749	11.637	3	1.054	1.103	0	0	0	1.332	15	0	1	0	2.859	0	0	0	1.117	6	0	0	0	4.405	2.355	0	9.843	0	6	1
5.437	2.538	5	0	0	1	4	50	1	0	0	0	4.239	0.954	10.89	0	1.029	1.094	0	0	1	1.375	2	0	1	0	2.424	0	0	0	2.444	0	2	0	0	4.252	2.411	0	9.708	0	5	1
5.462	2.4473	0	2	11	2	6	40.8	6	1	12	0	4.083	1.008	11.343	3	0.987	1.128	0	0	0	1.289	4	0	0	1	2.506	0	0	0	2.666	0	2	10	1	4.02	2.104	3	9.254	0	0	1
5.462	2.4518	1	2	11	2	7	40.8	6	1	12	0	4.195	1.003	11.392	3	0.993	1.127	0	0	0	1.298	4	0	1	1	2.51	0	0	0	2.826	0	3	10	1	4.068	2.171	3	9.454	0	1	1
5.994	2.4353	7	0	0	3	0	45.5	0	0	0	0.425	4.296	0.768	11.48	0	1.071	1.095	0	0	0	1.384	6	0	1	0	2.799	0	0	0	0.955	4	0	0	0	4.407	2.58	0	9.865	0	7	1
5.236	2.9421	6	0	0	0	0	33.3	0	0	0	0	4.006	0.799	10.434	0	1.069	1.12	0	0	0	1.347	1	0	1	0	2.414	0.004	0	0	0.873	0	0	0	0	4.085	2.722	0	9.504	0	6	1
5.262	5.0351	3	0	0	1	0	14.3	0	2	0	0	3.47	0.863	10.026	0	1.23	1.166	0	0	0	1.252	0	0	0	0	2.175	0.166	0	18.861	1.435	0	0	0	0	4.309	4.226	1	9.115	0	3	1
4.263	3.3475	0	0	2	0	0	25.8	0	1	0	0	3.166	2.187	9.533	0	0.983	1.159	0	0	0	1.163	0	0	0	0	2	0.013	0	0	4.143	0	0	2	0	3.15	1.955	2	7.645	0	0	1
4.303	3.4665	0	0	0	0	0	21.4	0	1	2	-0.157	2.66	1.459	8.815	2	1.013	1.175	0	0	0	1.081	0	0	0	0	1.932	-0.251	0	9.958	1.745	0	0	0	2	3.346	2.944	2	7.353	0	0	1
5.323	4.4887	2	0	0	1	0	30	0	1	2	-0.75	4.234	1.299	10.107	1	1.087	1.13	0	0	0	1.359	0	1	0	0	2.222	-0.087	0	10.158	1.569	0	0	2	2	7.078	3.49	2	12.275	0	2	1
4.895	3.5219	1	0	2	0	3	37.5	0	2	4	0	3.52	1.16	10.099	4	1.059	1.137	0	1	0	1.252	1	0	1	0	2.292	-0.008	0	20.341	1.696	0	3	4	2	3.977	3.192	2	8.892	0	1	1
4.922	3.5578	0	0	3	0	3	35	0	3	4	0	3.45	1.258	10.152	6	1.042	1.144	0	1	0	1.195	1	0	0	0	2.309	0.005	0	20.579	1.768	0	3	4	2	3.865	3.042	2	8.639	0	0	1
4.86	3.3466	1	0	0	0	3	40	0	2	0	0	3.453	1.273	9.967	4	1.02	1.122	0	0	0	1.25	1	0	1	0	2.282	-0.008	0	0	1.634	0	3	0	0	3.932	2.374	0	8.641	0	1	1
4.845	3.1806	1	0	0	0	3	40	1	1	0	0	3.336	1.185	9.902	2	0.991	1.11	0	0	0	1.306	1	0	0	0	2.267	0.013	0	0	1.393	0	2	0	1	3.911	2.283	0	8.592	0	0	1
4.922	3.5441	0	0	5	0	3	41.2	0	2	7	0	3.486	1.258	10.152	4	1.05	1.137	0	1	0	1.254	1	0	0	0	2.309	0.005	0	20.471	1.768	0	2	5	2	3.88	3.292	3	8.746	0	0	1
4.732	3.3893	0	0	0	0	2	50	0	0	0	0	3.072	0.875	9.579	0	1.056	1.16	0	0	0	1.196	1	0	0	0	2.194	0.049	0	0	0.854	0	2	0	0	3.698	3.417	0	8.071	0	2	1
4.919	1.1387	0	0	2	0	4	41	0	4	8	0	4.322	0	11.129	0	0.998	1.125	0	0	0	1.204	6	0	0	0	2.399	0	0	0	5.538	0	2	8	0	3.731	1.919	2	9.366	0	0	1
5.299	1.7433	0	0	6	0	0	33.3	0	6	12	-1.781	3.969	0.61	10.903	12	1.044	1.146	0	0	0	1.126	4	0	0	0	2.505	0	0	37.083	1.91	0	0	3	0	3.801	2.643	3	9.054	0	0	1
5.22	2.6213	0	0	0	0	5	50	0	4	0	-0.406	3.753	0.875	10.66	9	1.035	1.104	0	0	0	1.281	6	0	0	0	2.492	0	0	11.173	1.341	0	2	0	0	4.015	2.469	0	8.955	0	0	1
5.016	2.3633	0	0	0	0	0	40.9	1	3	0	0.508	3.413	0.799	10.366	8	1.018	1.123	0	0	0	1.215	3	0	0	0	2.441	-0.002	0	22.148	1.197	2	0	0	0	3.707	2.681	0	8.396	0	0	1
6.294	7.4499	0	0	0	9	0	30.6	2	1	0	0	4.487	1.805	12.164	1	1.255	1.333	0	0	0	0.906	0	0	0	0	2.676	0	0	0	4.437	0	0	0	1	3.97	5.628	0	9.463	0	20	1
5.218	4.3575	1	0	0	0	0	29.1	4	3	0	0	3.851	2.646	10.565	7	0.979	1.142	0	0	0	1.2	0	0	0	0	2.264	0	0	12.174	4.797	0	0	0	1	4.412	2.149	0	9.174	0	0	1
4.377	2.8894	1	0	0	0	0	28.6	2	1	0	0	4.312	2.246	9.253	2	0.968	1.129	0	0	0	1.45	0	0	0	0	2.029	-0.02	0	11.241	3.316	0	0	0	0	10.355	2.055	0	14.025	0	0	1
4.732	3.1657	0	0	0	0	3	42.9	3	0	0	0	3.075	0.881	9.803	0	0.967	1.119	0	0	0	1.331	1	0	0	0	2.236	-0.023	0	0	0.95	0	0	0	0	3.69	1.889	0	8.082	0	0	1
4.517	2.6567	1	0	0	0	1	44.4	1	0	0	0	3.265	1.409	9.391	0	0.986	1.112	0	0	0	1.311	1	0	1	0	2.149	-0.024	0	0	2.036	0	0	0	0	3.622	2.086	0	8.37	0	1	1
4.732	3.2158	1	0	0	0	2	46.7	1	0	0	0	3.192	0.875	9.579	0	0.991	1.107	0	0	0	1.349	1	0	1	0	2.194	0.043	0	0	0.854	0	1	0	0	3.899	2.181	0	8.457	0	1	1
4.562	3.1061	1	0	0	0	2	46.7	1	0	0	0	3.192	0.875	9.54	0	0.991	1.107	0	0	0	1.346	1	0	1	0	2.17	0.043	0	0	1.14	0	1	0	0	3.869	2.181	0	8.454	0	1	1
4.77	3.0499	1	0	0	0	2	47.4	1	0	0	1.066	3.375	1.185	9.882	0	0.986	1.106	0	0	0	1.348	1	0	1	0	2.236	0.013	0	0	1.74	0	1	0	0	3.881	2.211	0	8.62	0	1	1
4.818	2.9372	0	0	1	0	1	38.5	2	0	2	0	3.249	1.523	9.801	0	0.973	1.131	0	0	0	1.251	1	0	0	0	2.236	-0.007	0	0	2.002	0	1	4	0	3.603	1.879	1	8.063	0	0	1
4.807	3.3506	2	0	1	0	3	42.9	0	0	2	0	3.453	0.881	9.833	0	1.029	1.117	0	0	0	1.332	1	0	1	0	2.246	-0.025	0	0	1.06	0	3	2	2	4.049	2.58	1	8.863	0	2	1
4.97	3.5327	3	0	1	0	4	42.9	0	0	2	0	3.653	0.861	10.06	0	1.052	1.113	0	0	0	1.348	1	0	1	0	2.307	0.014	0	0	0.962	0	4	2	2	4.103	2.7	1	9.148	0	3	1
5	2.595	0	1	6	0	2	48	0	1	8	0	3.647	0.781	10.242	2	1.003	1.115	0	0	0	1.29	2	0	0	0	2.327	0	0	10.782	2.451	0	2	6	0	3.728	2.356	2	8.668	0	0	1
4.993	2.2683	0	0	0	0	3	35.8	2	1	0	0	3.995	2.885	10.458	3	0.968	1.133	0	0	0	1.235	1	0	0	0	2.325	0	0	0	6.393	0	1	0	1	3.725	1.8	0	8.621	0	0	1
5.006	3.7881	0	0	2	0	3	35.3	0	5	4	0	3.591	1.23	10.309	10	1.101	1.145	0	2	0	1.185	1	0	0	0	2.338	-0.003	0	40.816	1.873	0	3	4	1	3.941	3.769	2	8.927	0	0	1
4.807	3.3157	1	0	0	0	3	43.8	1	1	0	0	3.297	0.881	9.833	3	1.012	1.113	0	0	0	1.295	1	0	1	0	2.246	-0.025	0	0	1.06	0	2	0	1	3.903	2.568	0	8.562	0	1	1
4.935	3.5332	3	0	0	0	4	46.2	0	1	0	0	3.66	0.861	10.06	2	1.073	1.099	0	0	0	1.333	1	0	1	0	2.303	0.015	0	0	1.047	0	4	0	1	4.119	2.9	0	9.154	0	3	1
4.935	3.5136	3	0	0	0	4	46.2	0	1	0	0	4.069	0.861	10.06	2	1.066	1.091	0	0	0	1.379	1	1	1	0	2.303	0.014	1	0	1.047	0	4	0	1	6.88	2.764	0	11.635	0	3	1
4.96	2.2721	2	0	0	0	2	41.7	1	2	0	0	4.413	0.945	10.234	4	1.017	1.108	0	0	0	1.308	2	1	0	0	2.327	-0.001	1	0	2.814	0	1	0	0	7.065	2.107	0	12.279	0	2	1
4.804	1.7705	0	0	6	0	2	50	0	4	6	-0.224	4.203	0.465	10.828	12	1.02	1.108	0	0	0	1.269	3	0	0	0	2.283	0	0	23.61	6.12	0	0	6	0	3.741	2.5	2	9.265	0	0	1
5.427	2.3997	0	0	0	2	2	42.9	4	2	0	0	3.875	0.68	11.012	10	0.985	1.119	0	0	0	1.261	2	0	0	0	2.381	0	0	0	4.151	0	0	0	0	3.702	2.042	0	8.847	0	0	1
4.499	2.3714	0	0	0	0	0	40	0	0	0	0	2.924	1.125	9.311	0	0.965	1.125	0	0	0	1.266	1	0	0	0	2.136	0.039	0	0	1.481	1	0	0	0	3.304	1.854	0	7.542	0	0	1
4.958	2.4699	0	0	0	0	0	32.3	3	1	0	0	3.186	1.16	10.099	3	0.973	1.141	0	0	0	1.202	1	0	0	0	2.303	-0.006	0	0	1.602	2	0	0	1	3.371	1.985	0	7.729	0	0	1
5.338	2.2854	1	0	0	0	9	42.9	6	4	0	0	4.322	0.662	11.258	15	0.994	1.114	0	0	0	1.311	3	0	0	0	2.407	0	0	13.723	2.977	0	3	0	0	4.443	2.183	0	9.741	0	0	1
5.077	2.4109	0	0	0	0	4	47.1	3	0	0	0	3.66	0.703	10.481	0	0.969	1.11	0	0	0	1.324	2	0	0	0	2.366	0	0	0	2.693	0	0	0	0	3.76	1.875	0	8.68	0	0	1
5.51	2.4441	0	0	0	1	3	46.9	2	1	0	0	3.674	0.703	10.717	2	0.981	1.11	0	0	0	1.291	2	0	0	0	2.412	0	0	0	2.589	0	1	0	1	3.767	2.141	0	8.7	0	0	1
5.003	2.9595	1	0	0	0	3	55.6	0	0	0	0	3.496	0.629	10.084	0	0.992	1.089	0	0	0	1.369	3	0	1	0	2.351	0.004	0	0	1.075	0	1	0	0	4.009	2.101	0	8.805	0	1	1
5.026	2.9255	0	0	0	0	3	50	0	1	0	0	3.425	0.896	10.138	3	0.988	1.104	0	0	0	1.315	3	0	0	0	2.365	-0.002	0	0	1.339	0	1	0	0	3.88	2.042	0	8.525	0	0	1
5.382	2.2507	0	0	0	1	5	50	3	2	0	-0.114	3.928	0.932	11.101	8	0.992	1.104	0	0	0	1.303	6	0	0	0	2.522	0	0	25.043	2.006	0	0	0	0	3.962	2.346	0	9.069	0	0	1
5.318	2.3664	1	0	0	0	5	58.3	0	2	0	-0.26	3.898	0.682	10.772	8	1.021	1.084	0	0	0	1.325	6	0	1	0	2.508	0	0	24.364	1.393	0	1	0	0	4.006	2.575	0	9.176	0	1	1
4.91	2.843	1	0	0	0	3	52.6	0	0	0	0	3.468	0.629	10.06	0	0.98	1.083	0	0	0	1.409	3	0	0	0	2.333	0.004	0	0	1.207	0	1	0	0	3.921	2.02	0	8.704	0	0	1
5.014	2.6947	0	0	2	0	4	54.5	0	0	4	0	3.548	0	10.384	0	0.983	1.098	0	0	0	1.364	6	0	0	1	2.469	-0.001	0	0	1.305	0	0	4	1	4.048	1.936	1	8.807	0	0	1
5.006	2.3877	1	0	0	0	2	46.9	1	1	0	0	3.828	1.202	10.306	4	0.991	1.109	0	0	0	1.295	2	0	0	0	2.334	0	0	0	2.163	0	0	0	0	3.696	2.075	0	8.888	0	1	1
4.953	2.6126	3	0	0	0	6	50	0	2	0	0	4.037	0.732	10.578	6	1.043	1.097	0	0	0	1.322	2	0	1	0	2.346	0	0	0	3.061	0	6	0	1	4.022	2.578	0	9.422	0	3	1
4.523	3.7332	2	0	0	0	0	28.6	4	1	0	0	3.362	1.837	9.454	0	1.008	1.143	0	0	0	1.208	0	0	1	0	2.074	0.043	0	0	2.57	0	0	0	0	3.618	2.377	0	8.51	0	2	1
4.77	3.3541	0	0	2	0	2	37.5	0	2	4	0	3.288	1.185	9.882	4	1.039	1.14	0	1	0	1.224	1	0	0	0	2.236	0.015	0	20.154	1.74	0	2	4	2	3.832	3.133	2	8.506	0	0	1
4.971	3.0393	0	0	2	0	2	38.7	3	1	2	0.124	3.509	1.733	10.236	4	0.984	1.13	0	0	0	1.251	1	0	0	0	2.305	0.001	0	11.885	2.585	0	0	3	0	3.725	2.214	1	8.44	0	0	1
5.379	2.2903	0	0	0	0	6	60.7	0	1	0	0.134	3.865	0.463	10.86	4	0.991	1.082	0	0	0	1.355	12	0	0	0	2.551	0	0	12.494	1.154	0	0	0	0	4.038	2.148	0	9.074	0	0	1
4.382	2.2073	0	0	2	0	0	32.4	0	1	2	0.254	3.426	0.544	9.692	2	0.977	1.143	0	0	0	1.195	1	0	0	0	2.066	0.001	0	11.274	1.489	0	0	2	1	3.34	1.976	1	7.923	0	0	1
4.802	3.0585	1	0	1	0	2	50	0	0	2	0	3.325	0	9.805	0	0.996	1.089	0	0	0	1.408	3	0	0	0	2.323	0.013	0	0	0.95	0	0	2	0	4.226	2.019	1	8.879	0	0	1
4.17	2.7612	2	0	0	0	0	27.3	2	0	0	0	3.002	0.971	8.597	0	1.017	1.141	0	0	0	1.28	0	0	1	0	1.848	0.354	0	0	1.542	0	0	0	0	3.755	2.611	0	8.35	0	2	1
6.272	7.1546	0	0	0	8	0	30.3	2	1	0	0	4.347	1.77	12.012	1	1.235	1.32	0	0	1	0.911	0	0	0	0	2.66	0	0	0	3.939	0	0	0	1	3.957	5.536	0	9.319	0	17	1
5.541	3.7298	4	0	4	1	1	31	0	2	5	0	4.127	1.698	10.987	6	1.051	1.137	0	0	0	1.28	1	0	0	0	2.424	0	0	24.111	2.051	0	1	3	0	4.747	2.994	2	9.951	0	3	1
5.119	2.6427	0	0	0	0	4	60	0	0	0	0	3.457	0	10.355	0	0.977	1.083	0	0	0	1.391	7	0	0	0	2.471	0.001	0	0	0.751	0	0	0	0	3.976	1.889	0	8.661	0	0	1
5.665	2.2521	1	0	0	1	3	54.3	0	0	0	0	4	0.432	10.89	0	0.983	1.093	0	0	0	1.345	3	0	1	0	2.49	0	0	0	1.839	0	0	0	0	4	2.018	0	9.166	0	1	1
4.481	3.6846	0	0	0	0	0	24	3	3	0	0	3.109	1.895	9.292	0	1.011	1.161	0	0	0	1.083	0	0	0	0	2.074	-0.026	0	0	2.02	0	0	3	3	3.171	2.9	1	7.444	0	0	1
4.214	3.4743	0	0	1	0	0	23.1	1	2	1	-0.711	2.68	1.459	8.755	1	1.031	1.166	0	0	0	1.083	0	0	0	0	1.902	-0.262	0	9.599	2.052	0	0	0	2	3.36	3.278	1	7.41	0	0	1
5.248	4.2601	3	0	0	0	0	20.8	0	3	0	-0.08	3.68	1.888	10.249	5	1.021	1.133	0	0	0	1.287	0	0	0	0	2.229	-0.008	0	10.819	3.06	0	0	1	1	4.819	2.664	1	9.618	0	0	1
4.953	1.9231	0	0	4	0	4	38.9	2	0	6	0	4.176	2.296	10.707	0	0.967	1.128	0	0	0	1.265	2	0	0	1	2.343	0	0	0	6.238	0	2	4	1	3.732	1.73	1	8.931	0	0	1
4.753	1.6977	0	0	2	0	4	38.9	2	0	4	0	4.176	2.296	10.68	0	0.967	1.128	0	0	0	1.262	2	0	0	1	2.295	0	0	0	7.067	0	2	4	1	3.702	1.73	1	8.928	0	0	1
5.366	3.5678	1	0	3	0	2	35	1	2	2	0	3.484	1.16	10.405	4	1.018	1.125	0	0	0	1.27	1	0	0	0	2.342	-0.008	0	21.663	1.661	0	1	1	2	4.729	2.932	1	9.496	0	0	1
5.333	2.0991	1	0	0	0	6	41.5	6	4	0	0	4.4	0.956	11.313	15	0.989	1.117	0	0	0	1.284	3	0	0	0	2.394	0	0	13.711	3.349	0	3	0	0	4.441	2.135	0	9.741	0	0	1
5.31	3.4316	1	0	2	0	1	35.3	0	2	2	0	3.415	1.185	10.25	4	1.028	1.123	0	0	0	1.261	1	0	0	0	2.288	0.014	0	21.221	1.726	0	1	1	2	4.725	3.058	1	9.463	0	0	1
5.187	2.1504	0	0	0	0	0	43.5	1	3	0	0.666	3.507	0.773	10.68	8	1.017	1.118	0	0	0	1.256	6	0	0	0	2.597	-0.001	0	22.622	1.14	4	0	0	0	3.799	2.564	0	8.551	0	0	1
5.394	2.8307	3	1	3	0	4	37	1	4	5	0.311	4.137	0.978	11.021	8	1.066	1.122	0	0	0	1.274	2	0	1	0	2.465	0	0	33.791	2.542	0	4	8	1	4.748	3.086	2	9.947	0	2	1
4.303	2.6572	1	0	0	0	0	25	0	0	0	0.787	2.909	0.862	9.067	0	1.004	1.146	0	0	0	1.3	1	0	0	0	2.115	0.131	0	0	0.956	0	0	2	2	3.86	2.222	2	8.216	0	0	1
4.842	3.2355	0	0	0	0	0	41.2	0	4	2	-2.3	3.459	1.258	10.136	6	1.069	1.127	0	0	0	1.18	1	0	0	0	2.278	0.005	0	20.567	2.113	0	0	3	2	3.771	3.472	1	8.551	0	0	1
4	2.2975	0	0	0	0	0	26.7	0	1	0	0	2.626	0	8.623	0	0.998	1.158	0	0	0	1.095	1	0	0	0	2	0.128	0	0	0.667	0	0	2	1	3.093	2	1	6.951	0	0	1
5.286	3.4146	0	0	6	0	0	27.3	3	6	9	-2.66	3.792	1.622	10.617	12	1.048	1.159	0	0	0	1.111	1	0	0	0	2.458	0	0	35.324	1.615	0	0	3	3	3.783	3.278	3	8.66	0	0	1
5.406	2.1252	1	0	7	0	5	43.9	0	4	10	0	4.279	0.777	11.11	10	1.024	1.116	0	1	0	1.28	3	0	0	1	2.428	0	0	47.783	3.924	0	5	9	2	4.711	2.702	3	9.916	0	0	1
4.868	3.0252	0	0	1	0	0	34.8	3	1	6	1.466	3.292	1.16	10.076	2	0.998	1.143	0	0	0	1.235	1	0	0	0	2.288	-0.008	0	10.884	1.634	0	0	5	1	3.697	2.439	2	8.261	0	0	1
3.618	2.8543	2	0	0	0	0	33.3	1	0	0	0	3.029	1.522	7.853	0	1.033	1.126	0	0	0	1.299	0	0	1	0	1.732	0.386	0	0	2.094	0	0	0	0	3.71	2.744	0	8.384	0	2	1
3.732	2.5972	0	0	0	0	0	23.5	1	1	1	0	2.575	1.585	8.16	1	0.991	1.164	0	0	0	1.105	0	0	0	0	1.802	-0.226	0	0	2.488	0	0	1	2	2.93	2.333	1	6.762	0	0	1
4.629	3.9373	0	0	0	0	0	31.3	0	1	1	-0.056	2.83	1.379	9.312	3	0.998	1.148	0	0	0	1.211	0	0	0	0	2.053	0.143	0	10.319	1.776	0	0	1	0	3.475	2.81	1	7.673	0	0	1
3.879	2.9588	0	0	0	0	0	33.3	0	0	4	0	3.091	2.281	8.743	0	0.998	1.152	0	0	0	1.251	0	0	0	0	1.902	0.047	0	0	3.685	0	0	4	1	3.271	2.833	3	7.905	0	0	1
4.709	4.1448	4	0	2	0	0	25	0	0	0	1.674	3.751	1.792	10.014	0	0.997	1.115	0	0	0	1.399	0	0	0	0	2.152	-0.007	0	0	3.444	0	0	0	0	4.33	2.194	2	9.389	0	0	1
5.328	5.8726	7	0	0	0	0	25.7	6	4	0	0	4.34	2.088	10.678	9	1.056	1.137	0	0	0	1.225	0	0	1	0	2.34	0	0	12.579	2.507	0	0	0	0	4.429	2.799	0	9.905	0	6	1
5.086	2.4664	1	0	0	1	0	30.8	2	1	0	0	2.929	1.39	9.812	0	1.014	1.14	0	0	0	1.169	1	0	1	0	2.38	0.126	0	0	1.372	1	0	0	0	3.699	2.31	0	8.194	0	1	1
4.691	4.7731	0	0	4	0	0	26.9	4	4	4	0	3.786	2.122	10.467	0	0.996	1.155	0	0	0	1.142	0	0	0	0	2.211	0	0	0	3.997	0	0	6	4	3.321	2.517	2	8.334	0	0	1
4.499	2.9639	0	0	1	0	1	41.2	0	0	2	0	2.976	1.125	9.311	0	0.979	1.127	0	0	0	1.266	1	0	0	0	2.136	0.043	0	0	1.481	0	1	2	1	3.561	2.021	1	7.846	0	0	1
4.9	3.0875	0	0	1	0	1	40.9	1	1	2	0.052	3.304	1.455	9.955	2	0.993	1.127	0	0	0	1.258	1	0	0	0	2.251	-0.008	0	10.87	2.15	0	1	3	0	3.655	2.394	1	8.286	0	0	1
4.757	1.8029	0	0	4	0	4	50	0	0	8	0	3.915	0	10.525	0	0.983	1.108	0	0	0	1.313	3	0	0	2	2.295	0	0	0	4.15	0	4	8	2	3.712	1.983	2	8.934	0	0	1
4.593	2.7059	0	0	2	0	1	39.1	0	0	2	0	3.168	1.461	9.665	0	0.974	1.13	0	0	0	1.283	1	0	0	0	2.175	0.013	0	0	2.298	0	0	1	0	3.566	1.917	1	8.02	0	0	1
5.563	4.6158	0	0	9	1	6	33.3	5	6	12	0	4.018	1.153	11.151	12	1.044	1.146	0	3	0	1.214	1	0	0	0	2.546	0	0	67.469	1.406	0	3	6	0	4.092	3.298	3	9.375	0	0	1
5.371	3.236	0	0	0	1	3	39.3	4	1	0	0	3.351	1.124	10.524	3	0.978	1.126	0	0	0	1.273	1	0	0	0	2.364	0.004	0	0	1.718	0	1	0	1	3.765	2.188	0	8.354	0	0	1
4.901	2.5104	2	0	1	0	5	48	0	3	2	0	4.028	0.946	10.601	8	1.051	1.107	0	1	0	1.295	2	0	1	0	2.329	0	0	20.982	3.43	0	5	2	0	4.016	2.781	1	9.395	0	2	1
4.813	3.4399	0	0	1	0	2	38.9	0	3	2	0	3.37	1.273	9.947	6	1.041	1.132	0	1	0	1.209	1	0	0	0	2.259	-0.008	0	20.438	1.86	0	2	2	0	3.839	2.985	1	8.549	0	0	1
4.973	3.602	0	0	2	0	3	35	0	3	4	0	3.45	1.258	10.152	6	1.042	1.144	0	1	0	1.193	1	0	0	0	2.317	0.005	0	20.72	1.706	0	3	4	2	3.883	3.042	2	8.639	0	0	1
4.562	3.1971	1	0	0	0	2	46.2	0	1	0	0	3.214	0.875	9.54	2	1.023	1.108	0	0	0	1.291	1	0	1	0	2.17	0.046	0	0	1.14	0	2	0	1	3.872	2.681	0	8.473	0	1	1
5.42	3.2399	0	0	0	4	2	34.5	10	4	0	0	4.009	1.912	11.411	16	0.988	1.136	0	0	0	1.206	1	0	0	0	2.409	0	0	0	4.536	0	0	0	0	3.753	2.097	0	8.931	0	0	1
5.777	2.3194	0	0	0	2	0	33.3	3	2	0	0	3.323	1.126	10.946	6	0.987	1.139	0	0	0	1.182	3	0	0	0	2.607	-0.002	0	0	1.274	3	0	0	1	3.675	2.097	0	8.164	0	0	1
5.256	2.6157	0	0	0	1	0	34.6	3	1	0	0.448	3.133	0.861	10.335	2	0.977	1.136	0	0	0	1.252	1	0	0	0	2.327	0.012	0	11.089	1.037	1	0	0	0	3.497	2.175	0	7.914	0	0	1
4.928	1.9515	0	0	0	0	4	56.3	0	0	0	0	3.82	0	10.506	0	0.975	1.091	0	0	0	1.345	3	0	0	0	2.348	0	0	0	3.091	0	0	0	0	3.788	1.926	0	8.882	0	0	1
5.003	2.9132	0	0	0	0	3	52.4	1	0	0	0	3.338	0.629	10.084	0	0.972	1.099	0	0	0	1.349	3	0	0	0	2.351	0.004	0	0	1.075	0	0	0	0	3.873	1.909	0	8.471	0	0	1
4.732	2.1796	0	0	0	0	4	48.1	0	2	0	0	3.633	0.648	10.3	4	0.998	1.108	0	0	0	1.276	2	0	0	0	2.275	0	0	0	3.095	0	2	0	2	3.7	2.411	0	8.654	0	0	1
5.174	2.5182	0	0	1	0	5	42.9	2	4	2	-1.681	4.049	1.282	10.904	11	1.009	1.121	0	0	0	1.236	2	0	0	0	2.42	0	0	23.818	3.572	0	2	4	2	3.874	2.638	1	9.097	0	0	1
4.924	2.4008	0	0	0	0	3	45.2	2	1	0	0	3.608	1.429	10.32	4	0.981	1.114	0	0	0	1.299	3	0	0	0	2.348	0	0	0	2.904	0	1	0	0	3.861	1.956	0	8.632	0	0	1
5.509	3.254	2	0	2	0	5	35.7	0	6	2	0	4.086	1.096	11.165	12	1.063	1.116	0	0	0	1.251	3	0	0	0	2.511	0	0	44.995	1.996	0	3	2	4	4.77	3.377	1	10.203	0	0	1
4.861	1.9254	0	0	0	0	0	35.7	0	0	0	0	3.092	0	9.863	0	0.963	1.133	0	0	0	1.222	3	0	0	0	2.303	-0.006	0	0	1.047	2	0	0	0	3.309	1.467	0	7.533	0	0	1
5.735	1.9915	0	0	0	2	0	35.3	2	2	0	0	3.48	1.074	11.021	4	0.985	1.134	0	0	0	1.18	6	0	0	0	2.641	0	0	0	1.239	2	0	0	2	3.656	2.083	0	8.176	0	0	1
5.047	2.5237	0	0	0	0	4	58.3	0	0	0	0	3.606	0	10.4	0	0.976	1.087	0	0	0	1.38	6	0	0	0	2.414	0	0	0	1.443	0	0	0	0	3.966	1.905	0	8.812	0	0	1
5.318	2.361	0	0	2	0	5	53.8	0	2	2	-0.252	3.801	0.682	10.772	8	1.011	1.099	0	0	0	1.296	6	0	0	0	2.508	0	0	24.37	1.393	0	1	2	2	3.955	2.569	1	8.963	0	0	1
5.408	2.3533	0	0	6	0	6	43.5	4	2	6	-0.202	4.087	1.289	11.084	8	0.993	1.121	0	0	0	1.276	6	0	0	0	2.553	0	0	26.148	1.71	0	2	8	2	3.991	2.292	2	9.158	0	0	1
4.802	3.136	0	2	4	0	2	42.9	0	0	6	0	3.196	0	9.805	0	1.014	1.136	0	0	0	1.31	3	0	0	1	2.323	0.014	0	0	0.95	0	0	6	1	3.901	2.204	3	8.414	0	0	1
5.69	2.3056	0	0	8	1	2	48.4	0	2	6	-0.826	3.889	0.565	10.94	5	1.009	1.113	0	0	0	1.277	3	0	0	0	2.55	0	0	23.886	1.935	1	0	4	2	3.857	2.469	2	8.961	0	0	1
4	2.9848	1	0	0	0	0	22.2	1	0	0	0.5	2.594	0.811	8.318	0	0.994	1.139	0	0	0	1.344	0	0	0	0	1.732	-0.59	0	0	1	0	0	1	2	3.84	2.833	1	8.085	0	0	1
4.562	3.2789	4	0	0	0	0	25	2	0	0	0	4.705	0.918	9.184	0	1.071	1.077	0	0	0	1.641	0	1	0	0	2	-0.207	0	0	1.521	0	0	0	0	7.129	2.278	0	12.952	0	4	1
5.262	4.2718	2	0	0	1	0	25	2	0	0	0	3.317	0.863	10.026	0	1.23	1.269	0	0	1	1.042	0	0	0	0	2.175	0.172	0	0	1.435	0	0	0	0	3.997	4.972	0	8.663	0	5	1
4.303	3.16	2	0	0	0	0	33.3	1	0	0	0	3.13	1.459	8.815	0	1.015	1.129	0	0	0	1.308	0	0	1	0	1.932	-0.227	0	0	1.745	0	0	0	0	3.772	2.676	0	8.437	0	2	1
6.242	9.1775	0	0	3	12	0	30	3	0	3	0	4.727	1.637	12.421	0	1.311	1.377	0	0	3	0.883	0	0	0	0	2.694	0	0	0	2.922	0	0	3	0	3.991	5.825	1	9.745	0	27	1
3.802	2.8705	2	0	0	0	0	26.7	2	1	0	0	3.2	1.95	8.394	0	1.026	1.145	0	0	0	1.197	0	0	0	0	1.848	0.139	0	0	2.885	0	0	0	0	3.57	2.532	0	8.378	0	2	1
4.228	3.1334	0	0	0	0	0	26.3	3	2	0	0	2.746	1.557	8.891	0	0.998	1.153	0	0	0	1.103	0	0	0	0	1.932	0.136	0	0	2.535	0	0	0	1	3.105	2.548	0	7.107	0	0	1
5.13	3.5878	0	0	0	1	0	32.1	4	1	0	0	3.095	1.761	10.106	1	0.974	1.141	0	0	0	1.237	0	0	0	0	2.175	-0.022	0	10.101	2.729	0	0	0	0	3.309	2.258	0	7.751	0	0	1
5.086	3.9599	3	0	0	1	0	28.6	1	1	0	0	3.347	0.918	9.771	0	1.152	1.125	0	0	1	1.32	0	0	0	0	2.074	-0.263	0	9.431	1.372	0	0	0	0	4.238	3.764	0	8.925	0	3	1
4.236	2.9709	0	0	1	0	0	31.9	1	1	1	-0.151	3.915	3.554	10.042	1	0.969	1.143	0	0	0	1.198	0	0	0	0	1.995	0	0	10.604	9.701	0	0	1	2	3.309	1.861	1	8.305	0	0	1
4.303	3.6845	1	0	0	0	0	15.4	0	3	0	0	2.917	1.459	8.815	4	1.038	1.155	0	0	0	1.172	0	0	0	0	1.932	-0.264	0	9.921	1.745	0	0	0	0	4.19	3.154	0	8.634	0	0	1
5.262	4.5221	1	0	0	0	0	28.3	3	4	0	0	3.856	2.733	10.387	12	0.987	1.144	0	0	0	1.187	0	0	0	0	2.257	0	0	12.436	3.441	0	0	0	0	4.415	2.115	0	9.152	0	0	1
6.253	7.1279	0	0	0	7	0	30.8	1	2	0	-4.279	4.252	1.544	11.905	2	1.285	1.34	0	0	1	0.908	0	0	0	0	2.648	0	0	9.723	3.516	0	0	0	1	3.954	5.737	0	9.274	0	15	1
4.807	3.1717	0	0	0	0	3	42.9	3	0	0	0	3.075	0.881	9.833	0	0.967	1.119	0	0	0	1.321	1	0	0	0	2.246	-0.023	0	0	1.06	0	0	0	0	3.698	1.889	0	8.086	0	0	1
5.236	3.778	5	0	0	0	6	46.7	1	0	0	0	5.013	0.799	10.434	0	1.045	1.058	0	0	0	1.58	1	1	0	0	2.414	0.004	1	0	0.873	0	5	0	0	6.982	2.146	0	13.184	0	5	1
4.562	3.1297	0	0	2	0	2	37.5	0	0	4	0	2.997	0.875	9.54	0	0.991	1.14	0	0	0	1.242	1	0	0	0	2.17	0.045	0	0	1.14	0	2	4	4	3.633	2.417	2	7.969	0	0	1
4.658	2.9363	0	0	2	0	2	38.1	1	1	4	-0.074	3.314	1.455	9.9	1	1.003	1.137	0	0	0	1.239	1	0	0	0	2.22	-0.008	0	10.556	2.349	0	2	5	3	3.658	2.591	2	8.311	0	0	1
5.388	3.3114	0	0	0	1	3	39.3	4	1	0	0	3.351	1.124	10.539	4	0.978	1.126	0	0	0	1.27	1	0	0	0	2.377	0.004	0	0	1.69	0	1	0	1	3.78	2.188	0	8.357	0	0	1
4.97	3.3797	0	0	0	0	4	40.9	3	1	0	0	3.193	0.861	10.06	4	0.983	1.123	0	0	0	1.272	1	0	0	0	2.307	0.013	0	0	0.962	0	1	0	1	3.774	2.267	0	8.239	0	0	1
5.399	3.4164	0	0	0	1	4	38.7	5	1	0	0	3.424	1.084	10.644	4	0.977	1.127	0	0	0	1.271	1	0	0	0	2.403	-0.002	0	0	1.65	0	1	0	1	3.818	2.147	0	8.453	0	0	1
4.807	3.3179	1	0	0	0	3	43.8	1	1	0	0	3.297	0.881	9.833	2	1.012	1.113	0	0	0	1.298	1	0	1	0	2.246	-0.025	0	0	1.06	0	2	0	1	3.926	2.568	0	8.562	0	1	1
4.607	3.0008	1	0	0	0	2	41.2	0	1	0	0	3.256	1.187	9.631	2	0.996	1.105	0	0	0	1.302	1	0	0	0	2.194	-0.025	0	0	1.544	0	2	0	1	3.865	2.352	0	8.506	0	0	1
5.313	2.7782	0	0	0	1	2	40	4	1	0	0	3.564	1.697	10.592	2	0.976	1.125	0	0	0	1.274	1	0	0	0	2.329	-0.001	0	10.535	2.986	0	0	0	0	3.692	2.161	0	8.482	0	0	1
5.103	3.9184	0	0	4	0	4	35	1	5	4	0	3.649	1.197	10.456	11	1.08	1.144	0	2	0	1.195	1	0	0	0	2.38	0.001	0	41.425	1.74	0	3	4	1	3.967	3.619	2	8.984	0	0	1
5.265	3.3444	2	0	6	0	1	35.3	2	3	3	0.134	3.998	2.353	10.632	6	1.012	1.123	0	0	0	1.296	1	0	0	0	2.3	0	0	0	3.88	0	0	3	0	4.698	2.463	2	9.666	0	0	1
5.029	2.5966	0	0	0	0	4	46.7	0	4	0	-0.761	3.837	1.418	10.634	10	1.02	1.111	0	0	0	1.254	3	0	0	0	2.403	0	0	22.765	2.586	0	0	0	0	3.919	2.611	0	8.958	2	0	1
5.431	2.8955	0	0	0	2	0	32.1	4	1	1	0.374	3.233	0.832	10.681	2	0.982	1.144	0	0	0	1.232	1	0	0	0	2.394	-0.007	0	11.254	1.055	2	0	6	1	3.573	2.242	1	8.088	0	0	1
5.287	3.3732	0	0	9	0	0	35.3	0	9	9	-5.256	4.319	2.346	11.029	21	1.043	1.14	0	0	0	1.178	1	0	0	0	2.462	0	0	71.167	3.396	0	0	3	0	3.787	3.083	3	9.278	0	0	1
4.869	1.767	0	1	9	0	5	44.4	0	4	14	-0.391	4.435	1.073	11.072	9	1.016	1.123	0	1	0	1.261	3	0	0	0	2.314	0	0	33.54	6.465	0	4	13	0	3.848	2.576	5	9.537	1	0	1
5.158	1.6914	2	0	36	0	9	56.1	0	0	44	0	4.902	0.257	11.817	0	1.007	1.093	0	0	0	1.41	147	0	1	2	2.622	0	0	0	1.535	0	1	16	0	5.808	2.055	8	11.055	0	1	1
5.076	2.6588	2	0	0	0	4	54.5	0	0	0	0	3.792	0.673	10.327	0	1.003	1.089	0	0	0	1.364	2	0	1	0	2.363	-0.001	0	0	2.106	0	2	0	0	4.009	2.206	0	9.13	0	2	1
